# Supplementary material for: Isolation of Chicken Intestinal Glial Cells and Their Transcriptomic Response to LPS
Source: Biology (Basel). 2026 Jan 25;15(3):225. doi: 10.3390/biology15030225 (PMC12896624; doi:10.3390/biology15030225)
Supplement: Supplementary file 1 [file biology-15-00225-s001.zip]

Archive with 4 entries (4 files):
- Supplementary Materials-Figures S1-S4.pdf
- Table S1..xlsx
- Table S2 .xlsx
- Table S3.xlsx
