# Supplementary material for: Isolation of Chicken Intestinal Glial Cells and Their Transcriptomic Response to LPS
Source: Biology (Basel). 2026 Jan 25;15(3):225. doi: 10.3390/biology15030225 (PMC12896624; doi:10.3390/biology15030225)
Supplement: Supplementary file 1 [file biology-15-00225-s001.zip › Table S1..xlsx]

## Sheet: Sheet1
		group1	group2	group3	all number	percentage	Average Percentage
repetition1	number-DAPI	304	314	330	948		0.947597
	number-EGCs	285	290	298	873	0.920886
repetition2	number-DAPI	80	71	74	225
	number-EGCs	75	68	73	216	0.96
repetition3	number-DAPI	114	105	96	315
	number-EGCs	106	103	94	303	0.961905
