# Supplementary material for: Isolation of Chicken Intestinal Glial Cells and Their Transcriptomic Response to LPS
Source: Biology (Basel). 2026 Jan 25;15(3):225. doi: 10.3390/biology15030225 (PMC12896624; doi:10.3390/biology15030225)
Supplement: Supplementary file 1 [file biology-15-00225-s001.zip › Table S2 .xlsx]

## Sheet: Sheet1
Category	GO.ID	Term	Up	Down	DEG	Total	Pvalue	FDR	Up_Gene	Down_Gene
BP	GO:0006952	defense response	17	4	21	642	1.30036e-11	2.1482e-08	ENSGALG00000002021(ZC3H12A),ENSGALG00000004221(IL22RA1),ENSGALG00000006565,ENSGALG00000008166(TLR15),ENSGALG00000011668(IL8L1),ENSGALG00000013372(IL7R),ENSGALG00000013861(TNFAIP3),ENSGALG00000024272(S100A12),ENSGALG00000026098(IL8),ENSGALG00000026663(CX3CL1),ENSGALG00000029940(IL1B),ENSGALG00000032717(CCL4),ENSGALG00000033635(PTGS2),ENSGALG00000034478(CCL4),ENSGALG00000035505(AOAH),ENSGALG0000004…	ENSGALG00000006326(MIF),ENSGALG00000012801(LY86),ENSGALG00000021569(C1QA),ENSGALG00000027165(RSFR)
MF	GO:0008009	chemokine activity	7	0	7	24	2.97311e-11	7.62112e-09	ENSGALG00000011668(IL8L1),ENSGALG00000026098(IL8),ENSGALG00000026663(CX3CL1),ENSGALG00000032717(CCL4),ENSGALG00000034478(CCL4),ENSGALG00000043603(CCL5),ENSGALG00000046160	-
MF	GO:0005125	cytokine activity	9	1	10	93	5.56286e-11	7.62112e-09	ENSGALG00000011668(IL8L1),ENSGALG00000026098(IL8),ENSGALG00000026663(CX3CL1),ENSGALG00000029940(IL1B),ENSGALG00000030907(CSF3),ENSGALG00000032717(CCL4),ENSGALG00000034478(CCL4),ENSGALG00000043603(CCL5),ENSGALG00000046160	ENSGALG00000006326(MIF)
BP	GO:0006955	immune response	15	5	20	666	2.0943e-10	1.72989e-07	ENSGALG00000002021(ZC3H12A),ENSGALG00000008166(TLR15),ENSGALG00000011668(IL8L1),ENSGALG00000013372(IL7R),ENSGALG00000013861(TNFAIP3),ENSGALG00000024272(S100A12),ENSGALG00000026098(IL8),ENSGALG00000026663(CX3CL1),ENSGALG00000029940(IL1B),ENSGALG00000030907(CSF3),ENSGALG00000032717(CCL4),ENSGALG00000034478(CCL4),ENSGALG00000040832(CFD),ENSGALG00000043603(CCL5),ENSGALG00000046160	ENSGALG00000004771(C1QB),ENSGALG00000006326(MIF),ENSGALG00000012801(LY86),ENSGALG00000015362(TRAT1),ENSGALG00000021569(C1QA)
MF	GO:0042379	chemokine receptor binding	7	0	7	38	1.02202e-09	9.33442e-08	ENSGALG00000011668(IL8L1),ENSGALG00000026098(IL8),ENSGALG00000026663(CX3CL1),ENSGALG00000032717(CCL4),ENSGALG00000034478(CCL4),ENSGALG00000043603(CCL5),ENSGALG00000046160	-
BP	GO:0002376	immune system process	18	7	25	1228	2.32072e-09	1.27795e-06	ENSGALG00000002021(ZC3H12A),ENSGALG00000006565,ENSGALG00000008166(TLR15),ENSGALG00000011668(IL8L1),ENSGALG00000013372(IL7R),ENSGALG00000013861(TNFAIP3),ENSGALG00000024272(S100A12),ENSGALG00000026098(IL8),ENSGALG00000026663(CX3CL1),ENSGALG00000029940(IL1B),ENSGALG00000030907(CSF3),ENSGALG00000032717(CCL4),ENSGALG00000033520(DCSTAMP),ENSGALG00000034478(CCL4),ENSGALG00000040832(CFD),ENSGALG000000436…	ENSGALG00000004771(C1QB),ENSGALG00000006326(MIF),ENSGALG00000008722(MCOLN2),ENSGALG00000012801(LY86),ENSGALG00000015362(TRAT1),ENSGALG00000021569(C1QA),ENSGALG00000029669(C1QC)
MF	GO:0005126	cytokine receptor binding	9	1	10	142	3.72717e-09	2.55311e-07	ENSGALG00000011668(IL8L1),ENSGALG00000026098(IL8),ENSGALG00000026663(CX3CL1),ENSGALG00000029940(IL1B),ENSGALG00000030907(CSF3),ENSGALG00000032717(CCL4),ENSGALG00000034478(CCL4),ENSGALG00000043603(CCL5),ENSGALG00000046160	ENSGALG00000006326(MIF)
BP	GO:0006954	inflammatory response	11	2	13	288	4.35694e-09	1.79942e-06	ENSGALG00000002021(ZC3H12A),ENSGALG00000006565,ENSGALG00000013861(TNFAIP3),ENSGALG00000026098(IL8),ENSGALG00000026663(CX3CL1),ENSGALG00000029940(IL1B),ENSGALG00000032717(CCL4),ENSGALG00000033635(PTGS2),ENSGALG00000034478(CCL4),ENSGALG00000035505(AOAH),ENSGALG00000046160	ENSGALG00000006326(MIF),ENSGALG00000021569(C1QA)
BP	GO:0098542	defense response to other organism	10	3	13	372	9.09412e-08	3.0047e-05	ENSGALG00000002021(ZC3H12A),ENSGALG00000004221(IL22RA1),ENSGALG00000008166(TLR15),ENSGALG00000013372(IL7R),ENSGALG00000013861(TNFAIP3),ENSGALG00000024272(S100A12),ENSGALG00000026098(IL8),ENSGALG00000032717(CCL4),ENSGALG00000034478(CCL4),ENSGALG00000040832(CFD)	ENSGALG00000006326(MIF),ENSGALG00000012801(LY86),ENSGALG00000027165(RSFR)
BP	GO:0051707	response to other organism	12	3	15	551	2.13675e-07	5.28431e-05	ENSGALG00000002021(ZC3H12A),ENSGALG00000004221(IL22RA1),ENSGALG00000008166(TLR15),ENSGALG00000013372(IL7R),ENSGALG00000013861(TNFAIP3),ENSGALG00000024272(S100A12),ENSGALG00000026098(IL8),ENSGALG00000026663(CX3CL1),ENSGALG00000032717(CCL4),ENSGALG00000034478(CCL4),ENSGALG00000040832(CFD),ENSGALG00000052425(BATF3)	ENSGALG00000006326(MIF),ENSGALG00000012801(LY86),ENSGALG00000027165(RSFR)
BP	GO:0043207	response to external biotic stimulus	12	3	15	553	2.23911e-07	5.28431e-05	ENSGALG00000002021(ZC3H12A),ENSGALG00000004221(IL22RA1),ENSGALG00000008166(TLR15),ENSGALG00000013372(IL7R),ENSGALG00000013861(TNFAIP3),ENSGALG00000024272(S100A12),ENSGALG00000026098(IL8),ENSGALG00000026663(CX3CL1),ENSGALG00000032717(CCL4),ENSGALG00000034478(CCL4),ENSGALG00000040832(CFD),ENSGALG00000052425(BATF3)	ENSGALG00000006326(MIF),ENSGALG00000012801(LY86),ENSGALG00000027165(RSFR)
BP	GO:0009607	response to biotic stimulus	12	3	15	577	3.86601e-07	7.98331e-05	ENSGALG00000002021(ZC3H12A),ENSGALG00000004221(IL22RA1),ENSGALG00000008166(TLR15),ENSGALG00000013372(IL7R),ENSGALG00000013861(TNFAIP3),ENSGALG00000024272(S100A12),ENSGALG00000026098(IL8),ENSGALG00000026663(CX3CL1),ENSGALG00000032717(CCL4),ENSGALG00000034478(CCL4),ENSGALG00000040832(CFD),ENSGALG00000052425(BATF3)	ENSGALG00000006326(MIF),ENSGALG00000012801(LY86),ENSGALG00000027165(RSFR)
BP	GO:0098883	synapse pruning	0	3	3	4	6.32263e-07	0.000116055	-	ENSGALG00000004771(C1QB),ENSGALG00000021569(C1QA),ENSGALG00000029669(C1QC)
MF	GO:0048018	receptor ligand activity	9	1	10	268	1.47122e-06	8.06228e-05	ENSGALG00000011668(IL8L1),ENSGALG00000026098(IL8),ENSGALG00000026663(CX3CL1),ENSGALG00000029940(IL1B),ENSGALG00000030907(CSF3),ENSGALG00000032717(CCL4),ENSGALG00000034478(CCL4),ENSGALG00000043603(CCL5),ENSGALG00000046160	ENSGALG00000006326(MIF)
MF	GO:0030546	signaling receptor activator activity	9	1	10	274	1.79694e-06	8.20603e-05	ENSGALG00000011668(IL8L1),ENSGALG00000026098(IL8),ENSGALG00000026663(CX3CL1),ENSGALG00000029940(IL1B),ENSGALG00000030907(CSF3),ENSGALG00000032717(CCL4),ENSGALG00000034478(CCL4),ENSGALG00000043603(CCL5),ENSGALG00000046160	ENSGALG00000006326(MIF)
BP	GO:0044419	biological process involved in interspecies interaction between organisms	12	3	15	660	2.10616e-06	0.000347938	ENSGALG00000002021(ZC3H12A),ENSGALG00000004221(IL22RA1),ENSGALG00000008166(TLR15),ENSGALG00000013372(IL7R),ENSGALG00000013861(TNFAIP3),ENSGALG00000024272(S100A12),ENSGALG00000026098(IL8),ENSGALG00000026663(CX3CL1),ENSGALG00000032717(CCL4),ENSGALG00000034478(CCL4),ENSGALG00000040832(CFD),ENSGALG00000052425(BATF3)	ENSGALG00000006326(MIF),ENSGALG00000012801(LY86),ENSGALG00000027165(RSFR)
BP	GO:1990868	response to chemokine	5	0	5	41	2.76788e-06	0.000381045	ENSGALG00000002021(ZC3H12A),ENSGALG00000026098(IL8),ENSGALG00000026663(CX3CL1),ENSGALG00000032717(CCL4),ENSGALG00000034478(CCL4)	-
BP	GO:1990869	cellular response to chemokine	5	0	5	41	2.76788e-06	0.000381045	ENSGALG00000002021(ZC3H12A),ENSGALG00000026098(IL8),ENSGALG00000026663(CX3CL1),ENSGALG00000032717(CCL4),ENSGALG00000034478(CCL4)	-
MF	GO:0030545	signaling receptor regulator activity	9	1	10	289	2.90031e-06	0.000113526	ENSGALG00000011668(IL8L1),ENSGALG00000026098(IL8),ENSGALG00000026663(CX3CL1),ENSGALG00000029940(IL1B),ENSGALG00000030907(CSF3),ENSGALG00000032717(CCL4),ENSGALG00000034478(CCL4),ENSGALG00000043603(CCL5),ENSGALG00000046160	ENSGALG00000006326(MIF)
BP	GO:0009605	response to external stimulus	17	3	20	1229	5.53963e-06	0.000703959	ENSGALG00000002021(ZC3H12A),ENSGALG00000004221(IL22RA1),ENSGALG00000006565,ENSGALG00000008166(TLR15),ENSGALG00000011668(IL8L1),ENSGALG00000013372(IL7R),ENSGALG00000013861(TNFAIP3),ENSGALG00000024272(S100A12),ENSGALG00000026098(IL8),ENSGALG00000026663(CX3CL1),ENSGALG00000032717(CCL4),ENSGALG00000033635(PTGS2),ENSGALG00000034478(CCL4),ENSGALG00000035505(AOAH),ENSGALG00000040832(CFD),ENSGALG00000046…	ENSGALG00000006326(MIF),ENSGALG00000012801(LY86),ENSGALG00000027165(RSFR)
BP	GO:1990266	neutrophil migration	4	1	5	55	1.2109e-05	0.00134524	ENSGALG00000011668(IL8L1),ENSGALG00000026098(IL8),ENSGALG00000032717(CCL4),ENSGALG00000034478(CCL4)	ENSGALG00000008722(MCOLN2)
BP	GO:0009617	response to bacterium	6	3	9	262	1.22146e-05	0.00134524	ENSGALG00000002021(ZC3H12A),ENSGALG00000004221(IL22RA1),ENSGALG00000008166(TLR15),ENSGALG00000013372(IL7R),ENSGALG00000013861(TNFAIP3),ENSGALG00000026098(IL8)	ENSGALG00000006326(MIF),ENSGALG00000012801(LY86),ENSGALG00000027165(RSFR)
MF	GO:0001664	G protein-coupled receptor binding	7	0	7	148	1.3614e-05	0.00046628	ENSGALG00000011668(IL8L1),ENSGALG00000026098(IL8),ENSGALG00000026663(CX3CL1),ENSGALG00000032717(CCL4),ENSGALG00000034478(CCL4),ENSGALG00000043603(CCL5),ENSGALG00000046160	-
BP	GO:0097529	myeloid leukocyte migration	4	2	6	101	1.84379e-05	0.00170014	ENSGALG00000011668(IL8L1),ENSGALG00000026098(IL8),ENSGALG00000032717(CCL4),ENSGALG00000034478(CCL4)	ENSGALG00000006326(MIF),ENSGALG00000008722(MCOLN2)
BP	GO:0002523	leukocyte migration involved in inflammatory response	3	0	3	10	1.85246e-05	0.00170014	ENSGALG00000026098(IL8),ENSGALG00000034478(CCL4),ENSGALG00000046160	-
BP	GO:0150146	cell junction disassembly	0	3	3	10	1.85246e-05	0.00170014	-	ENSGALG00000004771(C1QB),ENSGALG00000021569(C1QA),ENSGALG00000029669(C1QC)
BP	GO:0097530	granulocyte migration	4	1	5	65	2.75599e-05	0.00239626	ENSGALG00000011668(IL8L1),ENSGALG00000026098(IL8),ENSGALG00000032717(CCL4),ENSGALG00000034478(CCL4)	ENSGALG00000008722(MCOLN2)
MF	GO:0005153	interleukin-8 receptor binding	2	0	2	2	2.83212e-05	0.000862223	ENSGALG00000011668(IL8L1),ENSGALG00000026098(IL8)	-
BP	GO:0031664	regulation of lipopolysaccharide-mediated signaling pathway	1	2	3	12	3.36953e-05	0.00268419	ENSGALG00000013861(TNFAIP3)	ENSGALG00000006326(MIF),ENSGALG00000012801(LY86)
BP	GO:0070098	chemokine-mediated signaling pathway	4	0	4	34	3.4121e-05	0.00268419	ENSGALG00000026098(IL8),ENSGALG00000026663(CX3CL1),ENSGALG00000032717(CCL4),ENSGALG00000034478(CCL4)	-
BP	GO:0071222	cellular response to lipopolysaccharide	3	2	5	73	4.84493e-05	0.0036381	ENSGALG00000002021(ZC3H12A),ENSGALG00000013861(TNFAIP3),ENSGALG00000026098(IL8)	ENSGALG00000006326(MIF),ENSGALG00000012801(LY86)
BP	GO:0002237	response to molecule of bacterial origin	4	2	6	122	5.37461e-05	0.00369903	ENSGALG00000002021(ZC3H12A),ENSGALG00000008166(TLR15),ENSGALG00000013861(TNFAIP3),ENSGALG00000026098(IL8)	ENSGALG00000006326(MIF),ENSGALG00000012801(LY86)
BP	GO:0071219	cellular response to molecule of bacterial origin	3	2	5	75	5.52027e-05	0.00369903	ENSGALG00000002021(ZC3H12A),ENSGALG00000013861(TNFAIP3),ENSGALG00000026098(IL8)	ENSGALG00000006326(MIF),ENSGALG00000012801(LY86)
BP	GO:0050900	leukocyte migration	5	2	7	180	5.59781e-05	0.00369903	ENSGALG00000011668(IL8L1),ENSGALG00000026098(IL8),ENSGALG00000032717(CCL4),ENSGALG00000034478(CCL4),ENSGALG00000046160	ENSGALG00000006326(MIF),ENSGALG00000008722(MCOLN2)
BP	GO:0006959	humoral immune response	3	2	5	78	6.66709e-05	0.00423617	ENSGALG00000024272(S100A12),ENSGALG00000026098(IL8),ENSGALG00000040832(CFD)	ENSGALG00000004771(C1QB),ENSGALG00000021569(C1QA)
MF	GO:0045236	CXCR chemokine receptor binding	2	0	2	3	8.46689e-05	0.00231993	ENSGALG00000011668(IL8L1),ENSGALG00000026098(IL8)	-
BP	GO:0002682	regulation of immune system process	8	5	13	697	8.91713e-05	0.00545596	ENSGALG00000002021(ZC3H12A),ENSGALG00000006565,ENSGALG00000008166(TLR15),ENSGALG00000013372(IL7R),ENSGALG00000013861(TNFAIP3),ENSGALG00000030907(CSF3),ENSGALG00000033520(DCSTAMP),ENSGALG00000040832(CFD)	ENSGALG00000004771(C1QB),ENSGALG00000006326(MIF),ENSGALG00000015362(TRAT1),ENSGALG00000021569(C1QA),ENSGALG00000029669(C1QC)
BP	GO:0030593	neutrophil chemotaxis	4	0	4	44	9.58415e-05	0.00565465	ENSGALG00000011668(IL8L1),ENSGALG00000026098(IL8),ENSGALG00000032717(CCL4),ENSGALG00000034478(CCL4)	-
BP	GO:0002269	leukocyte activation involved in inflammatory response	2	1	3	17	0.00010212	0.00581729	ENSGALG00000026098(IL8),ENSGALG00000034478(CCL4)	ENSGALG00000021569(C1QA)
BP	GO:0071216	cellular response to biotic stimulus	3	2	5	88	0.000118601	0.00653096	ENSGALG00000002021(ZC3H12A),ENSGALG00000013861(TNFAIP3),ENSGALG00000026098(IL8)	ENSGALG00000006326(MIF),ENSGALG00000012801(LY86)
BP	GO:0045321	leukocyte activation	8	2	10	444	0.000142361	0.00758645	ENSGALG00000002021(ZC3H12A),ENSGALG00000011668(IL8L1),ENSGALG00000013372(IL7R),ENSGALG00000013861(TNFAIP3),ENSGALG00000026098(IL8),ENSGALG00000033520(DCSTAMP),ENSGALG00000034478(CCL4),ENSGALG00000052425(BATF3)	ENSGALG00000006326(MIF),ENSGALG00000021569(C1QA)
BP	GO:0002274	myeloid leukocyte activation	4	1	5	97	0.000187827	0.00967922	ENSGALG00000011668(IL8L1),ENSGALG00000026098(IL8),ENSGALG00000033520(DCSTAMP),ENSGALG00000052425(BATF3)	ENSGALG00000021569(C1QA)
CC	GO:0005576	extracellular region	12	2	14	974	0.000189579	0.0310909	ENSGALG00000011668(IL8L1),ENSGALG00000011796,ENSGALG00000024272(S100A12),ENSGALG00000026098(IL8),ENSGALG00000026663(CX3CL1),ENSGALG00000029940(IL1B),ENSGALG00000030907(CSF3),ENSGALG00000032717(CCL4),ENSGALG00000034478(CCL4),ENSGALG00000040832(CFD),ENSGALG00000043603(CCL5),ENSGALG00000046160	ENSGALG00000006326(MIF),ENSGALG00000027165(RSFR)
BP	GO:1905517	macrophage migration	1	2	3	21	0.000196617	0.00967922	ENSGALG00000026098(IL8)	ENSGALG00000006326(MIF),ENSGALG00000008722(MCOLN2)
BP	GO:0071621	granulocyte chemotaxis	4	0	4	53	0.000199209	0.00967922	ENSGALG00000011668(IL8L1),ENSGALG00000026098(IL8),ENSGALG00000032717(CCL4),ENSGALG00000034478(CCL4)	-
MF	GO:0048020	CCR chemokine receptor binding	3	0	3	22	0.000210928	0.00525403	ENSGALG00000026663(CX3CL1),ENSGALG00000032717(CCL4),ENSGALG00000034478(CCL4)	-
BP	GO:0045087	innate immune response	5	2	7	233	0.000278721	0.0131482	ENSGALG00000008166(TLR15),ENSGALG00000013861(TNFAIP3),ENSGALG00000032717(CCL4),ENSGALG00000034478(CCL4),ENSGALG00000040832(CFD)	ENSGALG00000006326(MIF),ENSGALG00000012801(LY86)
BP	GO:0002232	leukocyte chemotaxis involved in inflammatory response	2	0	2	5	0.000294482	0.0131482	ENSGALG00000026098(IL8),ENSGALG00000034478(CCL4)	-
BP	GO:2000343	positive regulation of chemokine (C-X-C motif) ligand 2 production	0	2	2	5	0.000294482	0.0131482	-	ENSGALG00000006326(MIF),ENSGALG00000008722(MCOLN2)
BP	GO:0071345	cellular response to cytokine stimulus	9	0	9	400	0.000318203	0.0135967	ENSGALG00000002021(ZC3H12A),ENSGALG00000004221(IL22RA1),ENSGALG00000013372(IL7R),ENSGALG00000026098(IL8),ENSGALG00000026663(CX3CL1),ENSGALG00000030907(CSF3),ENSGALG00000032717(CCL4),ENSGALG00000033520(DCSTAMP),ENSGALG00000034478(CCL4)	-
BP	GO:0001775	cell activation	8	2	10	491	0.000320988	0.0135967	ENSGALG00000002021(ZC3H12A),ENSGALG00000011668(IL8L1),ENSGALG00000013372(IL7R),ENSGALG00000013861(TNFAIP3),ENSGALG00000026098(IL8),ENSGALG00000033520(DCSTAMP),ENSGALG00000034478(CCL4),ENSGALG00000052425(BATF3)	ENSGALG00000006326(MIF),ENSGALG00000021569(C1QA)
BP	GO:0032496	response to lipopolysaccharide	3	2	5	112	0.000367002	0.0146904	ENSGALG00000002021(ZC3H12A),ENSGALG00000013861(TNFAIP3),ENSGALG00000026098(IL8)	ENSGALG00000006326(MIF),ENSGALG00000012801(LY86)
BP	GO:0031663	lipopolysaccharide-mediated signaling pathway	1	2	3	26	0.000376888	0.0146904	ENSGALG00000013861(TNFAIP3)	ENSGALG00000006326(MIF),ENSGALG00000012801(LY86)
BP	GO:0048247	lymphocyte chemotaxis	3	0	3	26	0.000376888	0.0146904	ENSGALG00000026098(IL8),ENSGALG00000032717(CCL4),ENSGALG00000034478(CCL4)	-
BP	GO:0030595	leukocyte chemotaxis	4	1	5	113	0.000382376	0.0146904	ENSGALG00000011668(IL8L1),ENSGALG00000026098(IL8),ENSGALG00000032717(CCL4),ENSGALG00000034478(CCL4)	ENSGALG00000006326(MIF)
BP	GO:0002548	monocyte chemotaxis	3	0	3	29	0.000523471	0.019654	ENSGALG00000026098(IL8),ENSGALG00000032717(CCL4),ENSGALG00000034478(CCL4)	-
BP	GO:0034097	response to cytokine	9	0	9	432	0.000557592	0.0204698	ENSGALG00000002021(ZC3H12A),ENSGALG00000004221(IL22RA1),ENSGALG00000013372(IL7R),ENSGALG00000026098(IL8),ENSGALG00000026663(CX3CL1),ENSGALG00000030907(CSF3),ENSGALG00000032717(CCL4),ENSGALG00000033520(DCSTAMP),ENSGALG00000034478(CCL4)	-
BP	GO:0048245	eosinophil chemotaxis	2	0	2	7	0.000614031	0.0211329	ENSGALG00000032717(CCL4),ENSGALG00000034478(CCL4)	-
BP	GO:0072567	chemokine (C-X-C motif) ligand 2 production	0	2	2	7	0.000614031	0.0211329	-	ENSGALG00000006326(MIF),ENSGALG00000008722(MCOLN2)
BP	GO:2000341	regulation of chemokine (C-X-C motif) ligand 2 production	0	2	2	7	0.000614031	0.0211329	-	ENSGALG00000006326(MIF),ENSGALG00000008722(MCOLN2)
BP	GO:0019221	cytokine-mediated signaling pathway	6	0	6	195	0.000687439	0.0231765	ENSGALG00000004221(IL22RA1),ENSGALG00000013372(IL7R),ENSGALG00000026098(IL8),ENSGALG00000026663(CX3CL1),ENSGALG00000032717(CCL4),ENSGALG00000034478(CCL4)	-
MF	GO:0071949	FAD binding	1	2	3	34	0.000782782	0.0178735	ENSGALG00000008997(STEAP4)	ENSGALG00000005938,ENSGALG00000016570
BP	GO:0031666	positive regulation of lipopolysaccharide-mediated signaling pathway	0	2	2	8	0.000815803	0.0264256	-	ENSGALG00000006326(MIF),ENSGALG00000012801(LY86)
BP	GO:0042402	cellular biogenic amine catabolic process	1	1	2	8	0.000815803	0.0264256	ENSGALG00000004491(DMGDH)	ENSGALG00000035375(LRTOMT)
BP	GO:0006956	complement activation	1	2	3	34	0.00084062	0.0267058	ENSGALG00000040832(CFD)	ENSGALG00000004771(C1QB),ENSGALG00000021569(C1QA)
BP	GO:0006950	response to stress	17	4	21	1894	0.000866405	0.0270057	ENSGALG00000002021(ZC3H12A),ENSGALG00000004221(IL22RA1),ENSGALG00000006565,ENSGALG00000008166(TLR15),ENSGALG00000011668(IL8L1),ENSGALG00000013372(IL7R),ENSGALG00000013861(TNFAIP3),ENSGALG00000024272(S100A12),ENSGALG00000026098(IL8),ENSGALG00000026663(CX3CL1),ENSGALG00000029940(IL1B),ENSGALG00000032717(CCL4),ENSGALG00000033635(PTGS2),ENSGALG00000034478(CCL4),ENSGALG00000035505(AOAH),ENSGALG0000004…	ENSGALG00000006326(MIF),ENSGALG00000012801(LY86),ENSGALG00000021569(C1QA),ENSGALG00000027165(RSFR)
BP	GO:0002460	adaptive immune response based on somatic recombination of immune receptors built from immunoglobulin superfamily domains	3	2	5	138	0.000950318	0.0290727	ENSGALG00000002021(ZC3H12A),ENSGALG00000013372(IL7R),ENSGALG00000013861(TNFAIP3)	ENSGALG00000004771(C1QB),ENSGALG00000021569(C1QA)
CC	GO:0005615	extracellular space	9	1	10	646	0.00104185	0.0854317	ENSGALG00000011796,ENSGALG00000024272(S100A12),ENSGALG00000026098(IL8),ENSGALG00000026663(CX3CL1),ENSGALG00000029940(IL1B),ENSGALG00000030907(CSF3),ENSGALG00000032717(CCL4),ENSGALG00000034478(CCL4),ENSGALG00000040832(CFD)	ENSGALG00000006326(MIF)
BP	GO:0009310	amine catabolic process	1	1	2	9	0.00104517	0.0297693	ENSGALG00000004491(DMGDH)	ENSGALG00000035375(LRTOMT)
BP	GO:0032691	negative regulation of interleukin-1 beta production	2	0	2	9	0.00104517	0.0297693	ENSGALG00000002021(ZC3H12A),ENSGALG00000013861(TNFAIP3)	-
BP	GO:0070207	protein homotrimerization	1	1	2	9	0.00104517	0.0297693	ENSGALG00000008997(STEAP4)	ENSGALG00000006326(MIF)
BP	GO:0072677	eosinophil migration	2	0	2	9	0.00104517	0.0297693	ENSGALG00000032717(CCL4),ENSGALG00000034478(CCL4)	-
BP	GO:0050727	regulation of inflammatory response	5	0	5	144	0.00114989	0.0321968	ENSGALG00000006565,ENSGALG00000013861(TNFAIP3),ENSGALG00000026098(IL8),ENSGALG00000033635(PTGS2),ENSGALG00000035505(AOAH)	-
BP	GO:0050776	regulation of immune response	5	3	8	385	0.00117475	0.0323448	ENSGALG00000002021(ZC3H12A),ENSGALG00000008166(TLR15),ENSGALG00000013372(IL7R),ENSGALG00000013861(TNFAIP3),ENSGALG00000040832(CFD)	ENSGALG00000004771(C1QB),ENSGALG00000015362(TRAT1),ENSGALG00000021569(C1QA)
BP	GO:0048584	positive regulation of response to stimulus	10	5	15	1160	0.00129646	0.0346875	ENSGALG00000002021(ZC3H12A),ENSGALG00000013372(IL7R),ENSGALG00000013861(TNFAIP3),ENSGALG00000024272(S100A12),ENSGALG00000026098(IL8),ENSGALG00000030907(CSF3),ENSGALG00000032717(CCL4),ENSGALG00000033635(PTGS2),ENSGALG00000034478(CCL4),ENSGALG00000040832(CFD)	ENSGALG00000004771(C1QB),ENSGALG00000006326(MIF),ENSGALG00000012801(LY86),ENSGALG00000015362(TRAT1),ENSGALG00000021569(C1QA)
BP	GO:0015732	prostaglandin transport	0	2	2	10	0.00130183	0.0346875	-	ENSGALG00000006326(MIF),ENSGALG00000006471(SLCO2A1)
BP	GO:0002253	activation of immune response	2	3	5	153	0.00150544	0.0394759	ENSGALG00000002021(ZC3H12A),ENSGALG00000040832(CFD)	ENSGALG00000004771(C1QB),ENSGALG00000015362(TRAT1),ENSGALG00000021569(C1QA)
BP	GO:0070206	protein trimerization	1	1	2	11	0.00158549	0.0409254	ENSGALG00000008997(STEAP4)	ENSGALG00000006326(MIF)
BP	GO:0002684	positive regulation of immune system process	4	4	8	410	0.00175204	0.0445287	ENSGALG00000002021(ZC3H12A),ENSGALG00000013372(IL7R),ENSGALG00000033520(DCSTAMP),ENSGALG00000040832(CFD)	ENSGALG00000004771(C1QB),ENSGALG00000006326(MIF),ENSGALG00000015362(TRAT1),ENSGALG00000021569(C1QA)
BP	GO:0071347	cellular response to interleukin-1	3	0	3	44	0.00178904	0.0447803	ENSGALG00000002021(ZC3H12A),ENSGALG00000032717(CCL4),ENSGALG00000034478(CCL4)	-
BP	GO:0060326	cell chemotaxis	4	1	5	160	0.00183353	0.0452087	ENSGALG00000011668(IL8L1),ENSGALG00000026098(IL8),ENSGALG00000032717(CCL4),ENSGALG00000034478(CCL4)	ENSGALG00000006326(MIF)
BP	GO:0032692	negative regulation of interleukin-1 production	2	0	2	12	0.00189585	0.0453905	ENSGALG00000002021(ZC3H12A),ENSGALG00000013861(TNFAIP3)	-
BP	GO:0043011	myeloid dendritic cell differentiation	2	0	2	12	0.00189585	0.0453905	ENSGALG00000033520(DCSTAMP),ENSGALG00000052425(BATF3)	-
BP	GO:0002250	adaptive immune response	3	2	5	163	0.0019891	0.0469428	ENSGALG00000002021(ZC3H12A),ENSGALG00000013372(IL7R),ENSGALG00000013861(TNFAIP3)	ENSGALG00000004771(C1QB),ENSGALG00000021569(C1QA)
BP	GO:0071356	cellular response to tumor necrosis factor	4	0	4	98	0.00204263	0.0475271	ENSGALG00000002021(ZC3H12A),ENSGALG00000032717(CCL4),ENSGALG00000033520(DCSTAMP),ENSGALG00000034478(CCL4)	-
MF	GO:0098772	molecular function regulator activity	11	3	14	1116	0.00205706	0.0433564	ENSGALG00000006576(GRM3),ENSGALG00000011668(IL8L1),ENSGALG00000011796,ENSGALG00000026098(IL8),ENSGALG00000026663(CX3CL1),ENSGALG00000029940(IL1B),ENSGALG00000030907(CSF3),ENSGALG00000032717(CCL4),ENSGALG00000034478(CCL4),ENSGALG00000043603(CCL5),ENSGALG00000046160	ENSGALG00000006326(MIF),ENSGALG00000035690(RAPGEFL1),ENSGALG00000055067
BP	GO:0010656	negative regulation of muscle cell apoptotic process	2	0	2	13	0.00223262	0.0505244	ENSGALG00000002021(ZC3H12A),ENSGALG00000038995(GRIA4)	-
BP	GO:0061844	antimicrobial humoral immune response mediated by antimicrobial peptide	2	0	2	13	0.00223262	0.0505244	ENSGALG00000024272(S100A12),ENSGALG00000026098(IL8)	-
BP	GO:0042742	defense response to bacterium	3	1	4	103	0.00244941	0.0546815	ENSGALG00000004221(IL22RA1),ENSGALG00000013372(IL7R),ENSGALG00000026098(IL8)	ENSGALG00000027165(RSFR)
BP	GO:0072676	lymphocyte migration	3	0	3	50	0.00258625	0.0569665	ENSGALG00000026098(IL8),ENSGALG00000032717(CCL4),ENSGALG00000034478(CCL4)	-
BP	GO:0032101	regulation of response to external stimulus	6	2	8	438	0.00264497	0.0570252	ENSGALG00000002021(ZC3H12A),ENSGALG00000006565,ENSGALG00000013861(TNFAIP3),ENSGALG00000026098(IL8),ENSGALG00000033635(PTGS2),ENSGALG00000035505(AOAH)	ENSGALG00000006326(MIF),ENSGALG00000012801(LY86)
BP	GO:0031347	regulation of defense response	6	0	6	254	0.00265796	0.0570252	ENSGALG00000002021(ZC3H12A),ENSGALG00000006565,ENSGALG00000013861(TNFAIP3),ENSGALG00000026098(IL8),ENSGALG00000033635(PTGS2),ENSGALG00000035505(AOAH)	-
BP	GO:0034612	response to tumor necrosis factor	4	0	4	107	0.00281257	0.0595689	ENSGALG00000002021(ZC3H12A),ENSGALG00000032717(CCL4),ENSGALG00000033520(DCSTAMP),ENSGALG00000034478(CCL4)	-
BP	GO:0070555	response to interleukin-1	3	0	3	52	0.00289344	0.0605058	ENSGALG00000002021(ZC3H12A),ENSGALG00000032717(CCL4),ENSGALG00000034478(CCL4)	-
BP	GO:0001516	prostaglandin biosynthetic process	1	1	2	16	0.00339847	0.0676417	ENSGALG00000033635(PTGS2)	ENSGALG00000006326(MIF)
BP	GO:0001773	myeloid dendritic cell activation	2	0	2	16	0.00339847	0.0676417	ENSGALG00000033520(DCSTAMP),ENSGALG00000052425(BATF3)	-
BP	GO:0042119	neutrophil activation	2	0	2	16	0.00339847	0.0676417	ENSGALG00000011668(IL8L1),ENSGALG00000026098(IL8)	-
BP	GO:0046457	prostanoid biosynthetic process	1	1	2	16	0.00339847	0.0676417	ENSGALG00000033635(PTGS2)	ENSGALG00000006326(MIF)
MF	GO:0005102	signaling receptor binding	10	1	11	807	0.00351337	0.0565042	ENSGALG00000011668(IL8L1),ENSGALG00000024272(S100A12),ENSGALG00000026098(IL8),ENSGALG00000026663(CX3CL1),ENSGALG00000029940(IL1B),ENSGALG00000030907(CSF3),ENSGALG00000032717(CCL4),ENSGALG00000034478(CCL4),ENSGALG00000043603(CCL5),ENSGALG00000046160	ENSGALG00000006326(MIF)
BP	GO:0002252	immune effector process	3	3	6	272	0.00372707	0.0720751	ENSGALG00000002021(ZC3H12A),ENSGALG00000013372(IL7R),ENSGALG00000040832(CFD)	ENSGALG00000004771(C1QB),ENSGALG00000006326(MIF),ENSGALG00000021569(C1QA)
BP	GO:0006958	complement activation, classical pathway	0	2	2	17	0.00383798	0.0720751	-	ENSGALG00000004771(C1QB),ENSGALG00000021569(C1QA)
BP	GO:0048246	macrophage chemotaxis	1	1	2	17	0.00383798	0.0720751	ENSGALG00000026098(IL8)	ENSGALG00000006326(MIF)
BP	GO:0070229	negative regulation of lymphocyte apoptotic process	1	1	2	17	0.00383798	0.0720751	ENSGALG00000013372(IL7R)	ENSGALG00000006326(MIF)
BP	GO:0002683	negative regulation of immune system process	3	2	5	190	0.00385568	0.0720751	ENSGALG00000002021(ZC3H12A),ENSGALG00000013372(IL7R),ENSGALG00000013861(TNFAIP3)	ENSGALG00000006326(MIF),ENSGALG00000029669(C1QC)
BP	GO:0002520	immune system development	8	1	9	573	0.00392773	0.0720751	ENSGALG00000002021(ZC3H12A),ENSGALG00000013372(IL7R),ENSGALG00000013861(TNFAIP3),ENSGALG00000026098(IL8),ENSGALG00000030907(CSF3),ENSGALG00000033520(DCSTAMP),ENSGALG00000034478(CCL4),ENSGALG00000052425(BATF3)	ENSGALG00000029669(C1QC)
BP	GO:0036230	granulocyte activation	2	0	2	18	0.00430247	0.0720751	ENSGALG00000011668(IL8L1),ENSGALG00000026098(IL8)	-
BP	GO:0001782	B cell homeostasis	1	1	2	19	0.00479165	0.0720751	ENSGALG00000013861(TNFAIP3)	ENSGALG00000006326(MIF)
BP	GO:0032715	negative regulation of interleukin-6 production	2	0	2	19	0.00479165	0.0720751	ENSGALG00000002021(ZC3H12A),ENSGALG00000013861(TNFAIP3)	-
BP	GO:1903706	regulation of hemopoiesis	4	1	5	202	0.00499595	0.0720751	ENSGALG00000002021(ZC3H12A),ENSGALG00000013372(IL7R),ENSGALG00000030907(CSF3),ENSGALG00000033520(DCSTAMP)	ENSGALG00000029669(C1QC)
BP	GO:0050777	negative regulation of immune response	3	0	3	64	0.00520544	0.0720751	ENSGALG00000002021(ZC3H12A),ENSGALG00000013372(IL7R),ENSGALG00000013861(TNFAIP3)	-
BP	GO:0002823	negative regulation of adaptive immune response based on somatic recombination of immune receptors built from immunoglobulin superfamily domains	2	0	2	20	0.00530526	0.0720751	ENSGALG00000002021(ZC3H12A),ENSGALG00000013372(IL7R)	-
MF	GO:0001641	group II metabotropic glutamate receptor activity	1	0	1	1	0.00536172	0.0565042	ENSGALG00000006576(GRM3)	-
MF	GO:0003885	D-arabinono-1,4-lactone oxidase activity	0	1	1	1	0.00536172	0.0565042	-	ENSGALG00000016570
MF	GO:0004730	pseudouridylate synthase activity	0	1	1	1	0.00536172	0.0565042	-	ENSGALG00000037671
MF	GO:0005130	granulocyte colony-stimulating factor receptor binding	1	0	1	1	0.00536172	0.0565042	ENSGALG00000030907(CSF3)	-
MF	GO:0008892	guanine deaminase activity	1	0	1	1	0.00536172	0.0565042	ENSGALG00000015141(GDA)	-
MF	GO:0009882	blue light photoreceptor activity	0	1	1	1	0.00536172	0.0565042	-	ENSGALG00000005938
MF	GO:0016862	intramolecular oxidoreductase activity, interconverting keto- and enol-groups	0	1	1	1	0.00536172	0.0565042	-	ENSGALG00000006326(MIF)
MF	GO:0017159	pantetheine hydrolase activity	1	0	1	1	0.00536172	0.0565042	ENSGALG00000048781	-
MF	GO:0047865	dimethylglycine dehydrogenase activity	1	0	1	1	0.00536172	0.0565042	ENSGALG00000004491(DMGDH)	-
MF	GO:0050105	L-gulonolactone oxidase activity	0	1	1	1	0.00536172	0.0565042	-	ENSGALG00000016570
MF	GO:0050178	phenylpyruvate tautomerase activity	0	1	1	1	0.00536172	0.0565042	-	ENSGALG00000006326(MIF)
MF	GO:0050528	acyloxyacyl hydrolase activity	1	0	1	1	0.00536172	0.0565042	ENSGALG00000035505(AOAH)	-
BP	GO:0006842	tricarboxylic acid transport	1	0	1	1	0.00549725	0.0720751	ENSGALG00000005995(SLC13A5)	-
BP	GO:0006957	complement activation, alternative pathway	1	0	1	1	0.00549725	0.0720751	ENSGALG00000040832(CFD)	-
BP	GO:0008653	lipopolysaccharide metabolic process	1	0	1	1	0.00549725	0.0720751	ENSGALG00000035505(AOAH)	-
BP	GO:0009104	lipopolysaccharide catabolic process	1	0	1	1	0.00549725	0.0720751	ENSGALG00000035505(AOAH)	-
BP	GO:0009785	blue light signaling pathway	0	1	1	1	0.00549725	0.0720751	-	ENSGALG00000005938
BP	GO:0010185	regulation of cellular defense response	1	0	1	1	0.00549725	0.0720751	ENSGALG00000026098(IL8)	-
BP	GO:0010186	positive regulation of cellular defense response	1	0	1	1	0.00549725	0.0720751	ENSGALG00000026098(IL8)	-
BP	GO:0010335	response to non-ionic osmotic stress	1	0	1	1	0.00549725	0.0720751	ENSGALG00000033635(PTGS2)	-
BP	GO:0015729	oxaloacetate transport	1	0	1	1	0.00549725	0.0720751	ENSGALG00000005995(SLC13A5)	-
BP	GO:0015741	fumarate transport	1	0	1	1	0.00549725	0.0720751	ENSGALG00000005995(SLC13A5)	-
BP	GO:0015746	citrate transport	1	0	1	1	0.00549725	0.0720751	ENSGALG00000005995(SLC13A5)	-
BP	GO:0015939	pantothenate metabolic process	1	0	1	1	0.00549725	0.0720751	ENSGALG00000048781	-
BP	GO:0034147	regulation of toll-like receptor 5 signaling pathway	1	0	1	1	0.00549725	0.0720751	ENSGALG00000013861(TNFAIP3)	-
BP	GO:0034148	negative regulation of toll-like receptor 5 signaling pathway	1	0	1	1	0.00549725	0.0720751	ENSGALG00000013861(TNFAIP3)	-
BP	GO:0035674	tricarboxylic acid transmembrane transport	1	0	1	1	0.00549725	0.0720751	ENSGALG00000005995(SLC13A5)	-
BP	GO:0042426	choline catabolic process	1	0	1	1	0.00549725	0.0720751	ENSGALG00000004491(DMGDH)	-
BP	GO:0061078	positive regulation of prostaglandin secretion involved in immune response	0	1	1	1	0.00549725	0.0720751	-	ENSGALG00000006326(MIF)
BP	GO:0070429	negative regulation of nucleotide-binding oligomerization domain containing 1 signaling pathway	1	0	1	1	0.00549725	0.0720751	ENSGALG00000013861(TNFAIP3)	-
BP	GO:0071471	cellular response to non-ionic osmotic stress	1	0	1	1	0.00549725	0.0720751	ENSGALG00000033635(PTGS2)	-
BP	GO:0071483	cellular response to blue light	0	1	1	1	0.00549725	0.0720751	-	ENSGALG00000005938
BP	GO:0071642	positive regulation of macrophage inflammatory protein 1 alpha production	0	1	1	1	0.00549725	0.0720751	-	ENSGALG00000008722(MCOLN2)
BP	GO:0090143	nucleoid organization	0	1	1	1	0.00549725	0.0720751	-	ENSGALG00000028810(CHCHD10)
BP	GO:0090144	mitochondrial nucleoid organization	0	1	1	1	0.00549725	0.0720751	-	ENSGALG00000028810(CHCHD10)
BP	GO:0090323	prostaglandin secretion involved in immune response	0	1	1	1	0.00549725	0.0720751	-	ENSGALG00000006326(MIF)
BP	GO:0150062	complement-mediated synapse pruning	0	1	1	1	0.00549725	0.0720751	-	ENSGALG00000021569(C1QA)
BP	GO:0150064	vertebrate eye-specific patterning	0	1	1	1	0.00549725	0.0720751	-	ENSGALG00000021569(C1QA)
BP	GO:1904589	regulation of protein import	0	1	1	1	0.00549725	0.0720751	-	ENSGALG00000035375(LRTOMT)
BP	GO:1904591	positive regulation of protein import	0	1	1	1	0.00549725	0.0720751	-	ENSGALG00000035375(LRTOMT)
BP	GO:1904636	response to ionomycin	1	0	1	1	0.00549725	0.0720751	ENSGALG00000002021(ZC3H12A)	-
BP	GO:1904637	cellular response to ionomycin	1	0	1	1	0.00549725	0.0720751	ENSGALG00000002021(ZC3H12A)	-
BP	GO:2000349	negative regulation of CD40 signaling pathway	1	0	1	1	0.00549725	0.0720751	ENSGALG00000013861(TNFAIP3)	-
BP	GO:0002820	negative regulation of adaptive immune response	2	0	2	21	0.00584301	0.0736844	ENSGALG00000002021(ZC3H12A),ENSGALG00000013372(IL7R)	-
BP	GO:0006692	prostanoid metabolic process	1	1	2	21	0.00584301	0.0736844	ENSGALG00000033635(PTGS2)	ENSGALG00000006326(MIF)
BP	GO:0006693	prostaglandin metabolic process	1	1	2	21	0.00584301	0.0736844	ENSGALG00000033635(PTGS2)	ENSGALG00000006326(MIF)
BP	GO:0019730	antimicrobial humoral response	2	0	2	21	0.00584301	0.0736844	ENSGALG00000024272(S100A12),ENSGALG00000026098(IL8)	-
BP	GO:0097028	dendritic cell differentiation	2	0	2	21	0.00584301	0.0736844	ENSGALG00000033520(DCSTAMP),ENSGALG00000052425(BATF3)	-
BP	GO:0033138	positive regulation of peptidyl-serine phosphorylation	2	1	3	67	0.00591568	0.0740356	ENSGALG00000030907(CSF3),ENSGALG00000033635(PTGS2)	ENSGALG00000006326(MIF)
BP	GO:0002455	humoral immune response mediated by circulating immunoglobulin	0	2	2	22	0.00640464	0.0768521	-	ENSGALG00000004771(C1QB),ENSGALG00000021569(C1QA)
BP	GO:0010657	muscle cell apoptotic process	2	0	2	22	0.00640464	0.0768521	ENSGALG00000002021(ZC3H12A),ENSGALG00000038995(GRIA4)	-
BP	GO:0010660	regulation of muscle cell apoptotic process	2	0	2	22	0.00640464	0.0768521	ENSGALG00000002021(ZC3H12A),ENSGALG00000038995(GRIA4)	-
BP	GO:2000107	negative regulation of leukocyte apoptotic process	1	1	2	22	0.00640464	0.0768521	ENSGALG00000013372(IL7R)	ENSGALG00000006326(MIF)
BP	GO:0032640	tumor necrosis factor production	2	1	3	69	0.00641985	0.0768521	ENSGALG00000002021(ZC3H12A),ENSGALG00000013861(TNFAIP3)	ENSGALG00000006326(MIF)
BP	GO:0032680	regulation of tumor necrosis factor production	2	1	3	69	0.00641985	0.0768521	ENSGALG00000002021(ZC3H12A),ENSGALG00000013861(TNFAIP3)	ENSGALG00000006326(MIF)
MF	GO:0008066	glutamate receptor activity	2	0	2	23	0.00666293	0.0660513	ENSGALG00000006576(GRM3),ENSGALG00000038995(GRIA4)	-
MF	GO:0050660	flavin adenine dinucleotide binding	1	2	3	72	0.00674977	0.0660513	ENSGALG00000008997(STEAP4)	ENSGALG00000005938,ENSGALG00000016570
BP	GO:0030097	hemopoiesis	7	1	8	512	0.00676045	0.0803472	ENSGALG00000002021(ZC3H12A),ENSGALG00000013372(IL7R),ENSGALG00000026098(IL8),ENSGALG00000030907(CSF3),ENSGALG00000033520(DCSTAMP),ENSGALG00000034478(CCL4),ENSGALG00000052425(BATF3)	ENSGALG00000029669(C1QC)
BP	GO:0071706	tumor necrosis factor superfamily cytokine production	2	1	3	71	0.00694895	0.08075	ENSGALG00000002021(ZC3H12A),ENSGALG00000013861(TNFAIP3)	ENSGALG00000006326(MIF)
BP	GO:1903555	regulation of tumor necrosis factor superfamily cytokine production	2	1	3	71	0.00694895	0.08075	ENSGALG00000002021(ZC3H12A),ENSGALG00000013861(TNFAIP3)	ENSGALG00000006326(MIF)
BP	GO:0006767	water-soluble vitamin metabolic process	1	1	2	23	0.00698986	0.08075	ENSGALG00000048781	ENSGALG00000016570
BP	GO:0046456	icosanoid biosynthetic process	1	1	2	23	0.00698986	0.08075	ENSGALG00000033635(PTGS2)	ENSGALG00000006326(MIF)
BP	GO:0002831	regulation of response to biotic stimulus	2	2	4	140	0.0073014	0.0837632	ENSGALG00000002021(ZC3H12A),ENSGALG00000013861(TNFAIP3)	ENSGALG00000006326(MIF),ENSGALG00000012801(LY86)
BP	GO:0002822	regulation of adaptive immune response based on somatic recombination of immune receptors built from immunoglobulin superfamily domains	3	0	3	73	0.00750326	0.0854854	ENSGALG00000002021(ZC3H12A),ENSGALG00000013372(IL7R),ENSGALG00000013861(TNFAIP3)	-
BP	GO:0006636	unsaturated fatty acid biosynthetic process	1	1	2	24	0.00759842	0.0859767	ENSGALG00000033635(PTGS2)	ENSGALG00000006326(MIF)
BP	GO:0050808	synapse organization	0	5	5	225	0.00781958	0.0878772	-	ENSGALG00000004771(C1QB),ENSGALG00000021569(C1QA),ENSGALG00000028810(CHCHD10),ENSGALG00000029669(C1QC),ENSGALG00000035058(CAMKV)
BP	GO:0150076	neuroinflammatory response	1	1	2	25	0.00823005	0.0918652	ENSGALG00000033635(PTGS2)	ENSGALG00000021569(C1QA)
BP	GO:0048534	hematopoietic or lymphoid organ development	7	1	8	535	0.00872045	0.0953063	ENSGALG00000002021(ZC3H12A),ENSGALG00000013372(IL7R),ENSGALG00000026098(IL8),ENSGALG00000030907(CSF3),ENSGALG00000033520(DCSTAMP),ENSGALG00000034478(CCL4),ENSGALG00000052425(BATF3)	ENSGALG00000029669(C1QC)
BP	GO:0006935	chemotaxis	5	1	6	325	0.00873554	0.0953063	ENSGALG00000011668(IL8L1),ENSGALG00000026098(IL8),ENSGALG00000032717(CCL4),ENSGALG00000034478(CCL4),ENSGALG00000046160	ENSGALG00000006326(MIF)
BP	GO:1902105	regulation of leukocyte differentiation	3	1	4	148	0.00884735	0.0953063	ENSGALG00000002021(ZC3H12A),ENSGALG00000013372(IL7R),ENSGALG00000033520(DCSTAMP)	ENSGALG00000029669(C1QC)
BP	GO:0032720	negative regulation of tumor necrosis factor production	2	0	2	26	0.00888448	0.0953063	ENSGALG00000002021(ZC3H12A),ENSGALG00000013861(TNFAIP3)	-
BP	GO:0070228	regulation of lymphocyte apoptotic process	1	1	2	26	0.00888448	0.0953063	ENSGALG00000013372(IL7R)	ENSGALG00000006326(MIF)
BP	GO:1903556	negative regulation of tumor necrosis factor superfamily cytokine production	2	0	2	26	0.00888448	0.0953063	ENSGALG00000002021(ZC3H12A),ENSGALG00000013861(TNFAIP3)	-
BP	GO:0042330	taxis	5	1	6	327	0.00898897	0.0958051	ENSGALG00000011668(IL8L1),ENSGALG00000026098(IL8),ENSGALG00000032717(CCL4),ENSGALG00000034478(CCL4),ENSGALG00000046160	ENSGALG00000006326(MIF)
BP	GO:0002819	regulation of adaptive immune response	3	0	3	80	0.00964583	0.0998665	ENSGALG00000002021(ZC3H12A),ENSGALG00000013372(IL7R),ENSGALG00000013861(TNFAIP3)	-
BP	GO:0050829	defense response to Gram-negative bacterium	1	1	2	28	0.0102607	0.0998665	ENSGALG00000004221(IL22RA1)	ENSGALG00000027165(RSFR)
BP	GO:0050778	positive regulation of immune response	2	3	5	243	0.0106925	0.0998665	ENSGALG00000002021(ZC3H12A),ENSGALG00000040832(CFD)	ENSGALG00000004771(C1QB),ENSGALG00000015362(TRAT1),ENSGALG00000021569(C1QA)
MF	GO:0000293	ferric-chelate reductase activity	1	0	1	2	0.0106951	0.0697729	ENSGALG00000008997(STEAP4)	-
MF	GO:0004167	dopachrome isomerase activity	0	1	1	2	0.0106951	0.0697729	-	ENSGALG00000006326(MIF)
MF	GO:0004666	prostaglandin-endoperoxide synthase activity	1	0	1	2	0.0106951	0.0697729	ENSGALG00000033635(PTGS2)	-
MF	GO:0005149	interleukin-1 receptor binding	1	0	1	2	0.0106951	0.0697729	ENSGALG00000029940(IL1B)	-
MF	GO:0008823	cupric reductase activity	1	0	1	2	0.0106951	0.0697729	ENSGALG00000008997(STEAP4)	-
MF	GO:0015132	prostaglandin transmembrane transporter activity	0	1	1	2	0.0106951	0.0697729	-	ENSGALG00000006471(SLCO2A1)
MF	GO:0015137	citrate transmembrane transporter activity	1	0	1	2	0.0106951	0.0697729	ENSGALG00000005995(SLC13A5)	-
MF	GO:0015142	tricarboxylic acid transmembrane transporter activity	1	0	1	2	0.0106951	0.0697729	ENSGALG00000005995(SLC13A5)	-
MF	GO:0016206	catechol O-methyltransferase activity	0	1	1	2	0.0106951	0.0697729	-	ENSGALG00000035375(LRTOMT)
MF	GO:0017153	sodium:dicarboxylate symporter activity	1	0	1	2	0.0106951	0.0697729	ENSGALG00000005995(SLC13A5)	-
MF	GO:0042015	interleukin-20 binding	1	0	1	2	0.0106951	0.0697729	ENSGALG00000004221(IL22RA1)	-
MF	GO:0046997	oxidoreductase activity, acting on the CH-NH group of donors, flavin as acceptor	1	0	1	2	0.0106951	0.0697729	ENSGALG00000004491(DMGDH)	-
MF	GO:0052851	ferric-chelate reductase (NADPH) activity	1	0	1	2	0.0106951	0.0697729	ENSGALG00000008997(STEAP4)	-
MF	GO:0071714	icosanoid transmembrane transporter activity	0	1	1	2	0.0106951	0.0697729	-	ENSGALG00000006471(SLCO2A1)
BP	GO:0000294	nuclear-transcribed mRNA catabolic process, endonucleolytic cleavage-dependent decay	1	0	1	2	0.0109647	0.0998665	ENSGALG00000002021(ZC3H12A)	-
BP	GO:0002677	negative regulation of chronic inflammatory response	1	0	1	2	0.0109647	0.0998665	ENSGALG00000013861(TNFAIP3)	-
BP	GO:0006147	guanine catabolic process	1	0	1	2	0.0109647	0.0998665	ENSGALG00000015141(GDA)	-
BP	GO:0006161	deoxyguanosine catabolic process	1	0	1	2	0.0109647	0.0998665	ENSGALG00000015141(GDA)	-
BP	GO:0006968	cellular defense response	1	0	1	2	0.0109647	0.0998665	ENSGALG00000026098(IL8)	-
BP	GO:0015742	alpha-ketoglutarate transport	1	0	1	2	0.0109647	0.0998665	ENSGALG00000005995(SLC13A5)	-
BP	GO:0017038	protein import	0	1	1	2	0.0109647	0.0998665	-	ENSGALG00000035375(LRTOMT)
BP	GO:0019371	cyclooxygenase pathway	1	0	1	2	0.0109647	0.0998665	ENSGALG00000033635(PTGS2)	-
BP	GO:0031394	positive regulation of prostaglandin biosynthetic process	1	0	1	2	0.0109647	0.0998665	ENSGALG00000033635(PTGS2)	-
BP	GO:0031930	mitochondria-nucleus signaling pathway	0	1	1	2	0.0109647	0.0998665	-	ENSGALG00000028810(CHCHD10)
BP	GO:0034146	toll-like receptor 5 signaling pathway	1	0	1	2	0.0109647	0.0998665	ENSGALG00000013861(TNFAIP3)	-
BP	GO:0034239	regulation of macrophage fusion	1	0	1	2	0.0109647	0.0998665	ENSGALG00000033520(DCSTAMP)	-
BP	GO:0034241	positive regulation of macrophage fusion	1	0	1	2	0.0109647	0.0998665	ENSGALG00000033520(DCSTAMP)	-
BP	GO:0042453	deoxyguanosine metabolic process	1	0	1	2	0.0109647	0.0998665	ENSGALG00000015141(GDA)	-
BP	GO:0046038	GMP catabolic process	1	0	1	2	0.0109647	0.0998665	ENSGALG00000015141(GDA)	-
BP	GO:0071362	cellular response to ether	1	0	1	2	0.0109647	0.0998665	ENSGALG00000002021(ZC3H12A)	-
BP	GO:0071608	macrophage inflammatory protein-1 alpha production	0	1	1	2	0.0109647	0.0998665	-	ENSGALG00000008722(MCOLN2)
BP	GO:0071640	regulation of macrophage inflammatory protein 1 alpha production	0	1	1	2	0.0109647	0.0998665	-	ENSGALG00000008722(MCOLN2)
BP	GO:0071651	positive regulation of chemokine (C-C motif) ligand 5 production	0	1	1	2	0.0109647	0.0998665	-	ENSGALG00000008722(MCOLN2)
BP	GO:0071947	protein deubiquitination involved in ubiquitin-dependent protein catabolic process	1	0	1	2	0.0109647	0.0998665	ENSGALG00000013861(TNFAIP3)	-
BP	GO:0072573	tolerance induction to lipopolysaccharide	1	0	1	2	0.0109647	0.0998665	ENSGALG00000013861(TNFAIP3)	-
BP	GO:1903109	positive regulation of mitochondrial transcription	0	1	1	2	0.0109647	0.0998665	-	ENSGALG00000028810(CHCHD10)
BP	GO:2001280	positive regulation of unsaturated fatty acid biosynthetic process	1	0	1	2	0.0109647	0.0998665	ENSGALG00000033635(PTGS2)	-
BP	GO:0071674	mononuclear cell migration	3	0	3	84	0.0110144	0.0998665	ENSGALG00000026098(IL8),ENSGALG00000032717(CCL4),ENSGALG00000034478(CCL4)	-
BP	GO:0046394	carboxylic acid biosynthetic process	2	2	4	158	0.0110627	0.0998665	ENSGALG00000006565,ENSGALG00000033635(PTGS2)	ENSGALG00000006326(MIF),ENSGALG00000016570
BP	GO:0016053	organic acid biosynthetic process	2	2	4	159	0.0113022	0.101474	ENSGALG00000006565,ENSGALG00000033635(PTGS2)	ENSGALG00000006326(MIF),ENSGALG00000016570
BP	GO:0071396	cellular response to lipid	3	2	5	247	0.0114175	0.101956	ENSGALG00000002021(ZC3H12A),ENSGALG00000013861(TNFAIP3),ENSGALG00000026098(IL8)	ENSGALG00000006326(MIF),ENSGALG00000012801(LY86)
BP	GO:0032722	positive regulation of chemokine production	0	2	2	30	0.011725	0.104138	-	ENSGALG00000006326(MIF),ENSGALG00000008722(MCOLN2)
BP	GO:0033135	regulation of peptidyl-serine phosphorylation	2	1	3	87	0.0121109	0.10699	ENSGALG00000030907(CSF3),ENSGALG00000033635(PTGS2)	ENSGALG00000006326(MIF)
BP	GO:0070887	cellular response to chemical stimulus	14	2	16	1613	0.0123142	0.108208	ENSGALG00000002021(ZC3H12A),ENSGALG00000004221(IL22RA1),ENSGALG00000005995(SLC13A5),ENSGALG00000011668(IL8L1),ENSGALG00000013372(IL7R),ENSGALG00000013861(TNFAIP3),ENSGALG00000024272(S100A12),ENSGALG00000026098(IL8),ENSGALG00000026663(CX3CL1),ENSGALG00000030907(CSF3),ENSGALG00000032717(CCL4),ENSGALG00000033520(DCSTAMP),ENSGALG00000033635(PTGS2),ENSGALG00000034478(CCL4)	ENSGALG00000006326(MIF),ENSGALG00000012801(LY86)
MF	GO:0016810	hydrolase activity, acting on carbon-nitrogen (but not peptide) bonds	3	0	3	90	0.0124194	0.0791375	ENSGALG00000013993(VNN1),ENSGALG00000015141(GDA),ENSGALG00000048781	-
BP	GO:0043124	negative regulation of I-kappaB kinase/NF-kappaB signaling	2	0	2	31	0.0124896	0.109168	ENSGALG00000002021(ZC3H12A),ENSGALG00000013861(TNFAIP3)	-
BP	GO:0050830	defense response to Gram-positive bacterium	1	1	2	33	0.0140822	0.120432	ENSGALG00000013372(IL7R)	ENSGALG00000027165(RSFR)
BP	GO:0032611	interleukin-1 beta production	2	0	2	34	0.0149098	0.120432	ENSGALG00000002021(ZC3H12A),ENSGALG00000013861(TNFAIP3)	-
BP	GO:0032651	regulation of interleukin-1 beta production	2	0	2	34	0.0149098	0.120432	ENSGALG00000002021(ZC3H12A),ENSGALG00000013861(TNFAIP3)	-
BP	GO:0071715	icosanoid transport	0	2	2	34	0.0149098	0.120432	-	ENSGALG00000006326(MIF),ENSGALG00000006471(SLCO2A1)
BP	GO:0016477	cell migration	8	2	10	837	0.0154221	0.120432	ENSGALG00000002021(ZC3H12A),ENSGALG00000007993(DCX),ENSGALG00000011668(IL8L1),ENSGALG00000013861(TNFAIP3),ENSGALG00000026098(IL8),ENSGALG00000032717(CCL4),ENSGALG00000034478(CCL4),ENSGALG00000046160	ENSGALG00000006326(MIF),ENSGALG00000008722(MCOLN2)
BP	GO:0002260	lymphocyte homeostasis	1	1	2	35	0.015758	0.120432	ENSGALG00000013861(TNFAIP3)	ENSGALG00000006326(MIF)
BP	GO:0033559	unsaturated fatty acid metabolic process	1	1	2	35	0.015758	0.120432	ENSGALG00000033635(PTGS2)	ENSGALG00000006326(MIF)
MF	GO:0001640	adenylate cyclase inhibiting G protein-coupled glutamate receptor activity	1	0	1	3	0.0160003	0.0913352	ENSGALG00000006576(GRM3)	-
MF	GO:0004971	AMPA glutamate receptor activity	1	0	1	3	0.0160003	0.0913352	ENSGALG00000038995(GRIA4)	-
MF	GO:0015141	succinate transmembrane transporter activity	1	0	1	3	0.0160003	0.0913352	ENSGALG00000005995(SLC13A5)	-
MF	GO:0036374	glutathione hydrolase activity	1	0	1	3	0.0160003	0.0913352	ENSGALG00000006565	-
MF	GO:0098988	G protein-coupled glutamate receptor activity	1	0	1	3	0.0160003	0.0913352	ENSGALG00000006576(GRM3)	-
BP	GO:0001922	B-1 B cell homeostasis	1	0	1	3	0.0164026	0.120432	ENSGALG00000013861(TNFAIP3)	-
BP	GO:0002676	regulation of chronic inflammatory response	1	0	1	3	0.0164026	0.120432	ENSGALG00000013861(TNFAIP3)	-
BP	GO:0002901	mature B cell apoptotic process	0	1	1	3	0.0164026	0.120432	-	ENSGALG00000006326(MIF)
BP	GO:0002905	regulation of mature B cell apoptotic process	0	1	1	3	0.0164026	0.120432	-	ENSGALG00000006326(MIF)
BP	GO:0002906	negative regulation of mature B cell apoptotic process	0	1	1	3	0.0164026	0.120432	-	ENSGALG00000006326(MIF)
BP	GO:0015744	succinate transport	1	0	1	3	0.0164026	0.120432	ENSGALG00000005995(SLC13A5)	-
BP	GO:0030322	stabilization of membrane potential	0	1	1	3	0.0164026	0.120432	-	ENSGALG00000028810(CHCHD10)
BP	GO:0031622	positive regulation of fever generation	1	0	1	3	0.0164026	0.120432	ENSGALG00000033635(PTGS2)	-
BP	GO:0031652	positive regulation of heat generation	1	0	1	3	0.0164026	0.120432	ENSGALG00000033635(PTGS2)	-
BP	GO:0034140	negative regulation of toll-like receptor 3 signaling pathway	1	0	1	3	0.0164026	0.120432	ENSGALG00000013861(TNFAIP3)	-
BP	GO:0034238	macrophage fusion	1	0	1	3	0.0164026	0.120432	ENSGALG00000033520(DCSTAMP)	-
BP	GO:0046054	dGMP metabolic process	1	0	1	3	0.0164026	0.120432	ENSGALG00000015141(GDA)	-
BP	GO:0046055	dGMP catabolic process	1	0	1	3	0.0164026	0.120432	ENSGALG00000015141(GDA)	-
BP	GO:0046098	guanine metabolic process	1	0	1	3	0.0164026	0.120432	ENSGALG00000015141(GDA)	-
BP	GO:0055118	negative regulation of cardiac muscle contraction	1	0	1	3	0.0164026	0.120432	ENSGALG00000002021(ZC3H12A)	-
BP	GO:0070425	negative regulation of nucleotide-binding oligomerization domain containing signaling pathway	1	0	1	3	0.0164026	0.120432	ENSGALG00000013861(TNFAIP3)	-
BP	GO:0070433	negative regulation of nucleotide-binding oligomerization domain containing 2 signaling pathway	1	0	1	3	0.0164026	0.120432	ENSGALG00000013861(TNFAIP3)	-
BP	GO:0071422	succinate transmembrane transport	1	0	1	3	0.0164026	0.120432	ENSGALG00000005995(SLC13A5)	-
BP	GO:0090238	positive regulation of arachidonic acid secretion	0	1	1	3	0.0164026	0.120432	-	ENSGALG00000006326(MIF)
BP	GO:0099159	regulation of modification of postsynaptic structure	0	1	1	3	0.0164026	0.120432	-	ENSGALG00000035058(CAMKV)
BP	GO:1901030	positive regulation of mitochondrial outer membrane permeabilization involved in apoptotic signaling pathway	0	1	1	3	0.0164026	0.120432	-	ENSGALG00000028810(CHCHD10)
BP	GO:1902075	cellular response to salt	1	0	1	3	0.0164026	0.120432	ENSGALG00000002021(ZC3H12A)	-
BP	GO:1902218	regulation of intrinsic apoptotic signaling pathway in response to osmotic stress	1	0	1	3	0.0164026	0.120432	ENSGALG00000033635(PTGS2)	-
BP	GO:1902219	negative regulation of intrinsic apoptotic signaling pathway in response to osmotic stress	1	0	1	3	0.0164026	0.120432	ENSGALG00000033635(PTGS2)	-
BP	GO:1903852	positive regulation of cristae formation	0	1	1	3	0.0164026	0.120432	-	ENSGALG00000028810(CHCHD10)
BP	GO:1903935	response to sodium arsenite	1	0	1	3	0.0164026	0.120432	ENSGALG00000002021(ZC3H12A)	-
BP	GO:1903936	cellular response to sodium arsenite	1	0	1	3	0.0164026	0.120432	ENSGALG00000002021(ZC3H12A)	-
BP	GO:1990168	protein K33-linked deubiquitination	1	0	1	3	0.0164026	0.120432	ENSGALG00000013861(TNFAIP3)	-
BP	GO:2000348	regulation of CD40 signaling pathway	1	0	1	3	0.0164026	0.120432	ENSGALG00000013861(TNFAIP3)	-
BP	GO:0006690	icosanoid metabolic process	1	1	2	36	0.0166264	0.121534	ENSGALG00000033635(PTGS2)	ENSGALG00000006326(MIF)
BP	GO:0070227	lymphocyte apoptotic process	1	1	2	37	0.0175148	0.126905	ENSGALG00000013372(IL7R)	ENSGALG00000006326(MIF)
BP	GO:2000106	regulation of leukocyte apoptotic process	1	1	2	37	0.0175148	0.126905	ENSGALG00000013372(IL7R)	ENSGALG00000006326(MIF)
BP	GO:0032103	positive regulation of response to external stimulus	2	2	4	184	0.01841	0.129146	ENSGALG00000026098(IL8),ENSGALG00000033635(PTGS2)	ENSGALG00000006326(MIF),ENSGALG00000012801(LY86)
BP	GO:0019752	carboxylic acid metabolic process	5	2	7	495	0.0185325	0.129146	ENSGALG00000002982(SLC2A6),ENSGALG00000006565,ENSGALG00000033635(PTGS2),ENSGALG00000035505(AOAH),ENSGALG00000048781	ENSGALG00000006326(MIF),ENSGALG00000016570
BP	GO:0043436	oxoacid metabolic process	5	2	7	499	0.0192803	0.129146	ENSGALG00000002982(SLC2A6),ENSGALG00000006565,ENSGALG00000033635(PTGS2),ENSGALG00000035505(AOAH),ENSGALG00000048781	ENSGALG00000006326(MIF),ENSGALG00000016570
BP	GO:0032088	negative regulation of NF-kappaB transcription factor activity	2	0	2	39	0.0193508	0.129146	ENSGALG00000002021(ZC3H12A),ENSGALG00000013861(TNFAIP3)	-
BP	GO:0048145	regulation of fibroblast proliferation	1	1	2	39	0.0193508	0.129146	ENSGALG00000026098(IL8)	ENSGALG00000006326(MIF)
BP	GO:0006082	organic acid metabolic process	5	2	7	501	0.0196621	0.129146	ENSGALG00000002982(SLC2A6),ENSGALG00000006565,ENSGALG00000033635(PTGS2),ENSGALG00000035505(AOAH),ENSGALG00000048781	ENSGALG00000006326(MIF),ENSGALG00000016570
MF	GO:0020037	heme binding	3	0	3	107	0.019679	0.107964	ENSGALG00000008997(STEAP4),ENSGALG00000011532(CYP27C1),ENSGALG00000033635(PTGS2)	-
BP	GO:0009967	positive regulation of signal transduction	7	3	10	872	0.0199972	0.129146	ENSGALG00000002021(ZC3H12A),ENSGALG00000013372(IL7R),ENSGALG00000013861(TNFAIP3),ENSGALG00000024272(S100A12),ENSGALG00000030907(CSF3),ENSGALG00000032717(CCL4),ENSGALG00000034478(CCL4)	ENSGALG00000006326(MIF),ENSGALG00000012801(LY86),ENSGALG00000015362(TRAT1)
BP	GO:0032602	chemokine production	0	2	2	40	0.0202979	0.129146	-	ENSGALG00000006326(MIF),ENSGALG00000008722(MCOLN2)
BP	GO:0032642	regulation of chemokine production	0	2	2	40	0.0202979	0.129146	-	ENSGALG00000006326(MIF),ENSGALG00000008722(MCOLN2)
BP	GO:0048144	fibroblast proliferation	1	1	2	40	0.0202979	0.129146	ENSGALG00000026098(IL8)	ENSGALG00000006326(MIF)
BP	GO:0032612	interleukin-1 production	2	0	2	41	0.0212641	0.129146	ENSGALG00000002021(ZC3H12A),ENSGALG00000013861(TNFAIP3)	-
BP	GO:0032652	regulation of interleukin-1 production	2	0	2	41	0.0212641	0.129146	ENSGALG00000002021(ZC3H12A),ENSGALG00000013861(TNFAIP3)	-
BP	GO:0045600	positive regulation of fat cell differentiation	2	0	2	41	0.0212641	0.129146	ENSGALG00000002021(ZC3H12A),ENSGALG00000033635(PTGS2)	-
MF	GO:0016723	oxidoreductase activity, acting on metal ions, NAD or NADP as acceptor	1	0	1	4	0.0212775	0.107964	ENSGALG00000008997(STEAP4)	-
MF	GO:0016863	intramolecular oxidoreductase activity, transposing C=C bonds	0	1	1	4	0.0212775	0.107964	-	ENSGALG00000006326(MIF)
MF	GO:0016899	oxidoreductase activity, acting on the CH-OH group of donors, oxygen as acceptor	0	1	1	4	0.0212775	0.107964	-	ENSGALG00000016570
MF	GO:0042289	MHC class II protein binding	0	1	1	4	0.0212775	0.107964	-	ENSGALG00000006326(MIF)
MF	GO:0050786	RAGE receptor binding	1	0	1	4	0.0212775	0.107964	ENSGALG00000024272(S100A12)	-
BP	GO:0032787	monocarboxylic acid metabolic process	4	1	5	291	0.0217087	0.129146	ENSGALG00000002982(SLC2A6),ENSGALG00000033635(PTGS2),ENSGALG00000035505(AOAH),ENSGALG00000048781	ENSGALG00000006326(MIF)
BP	GO:0001911	negative regulation of leukocyte mediated cytotoxicity	1	0	1	4	0.0218111	0.129146	ENSGALG00000013372(IL7R)	-
BP	GO:0001915	negative regulation of T cell mediated cytotoxicity	1	0	1	4	0.0218111	0.129146	ENSGALG00000013372(IL7R)	-
BP	GO:0001920	negative regulation of receptor recycling	0	1	1	4	0.0218111	0.129146	-	ENSGALG00000015362(TRAT1)
BP	GO:0002634	regulation of germinal center formation	1	0	1	4	0.0218111	0.129146	ENSGALG00000013861(TNFAIP3)	-
BP	GO:0006145	purine nucleobase catabolic process	1	0	1	4	0.0218111	0.129146	ENSGALG00000015141(GDA)	-
BP	GO:0007196	adenylate cyclase-inhibiting G protein-coupled glutamate receptor signaling pathway	1	0	1	4	0.0218111	0.129146	ENSGALG00000006576(GRM3)	-
BP	GO:0008627	intrinsic apoptotic signaling pathway in response to osmotic stress	1	0	1	4	0.0218111	0.129146	ENSGALG00000033635(PTGS2)	-
BP	GO:0009172	purine deoxyribonucleoside monophosphate catabolic process	1	0	1	4	0.0218111	0.129146	ENSGALG00000015141(GDA)	-
BP	GO:0009637	response to blue light	0	1	1	4	0.0218111	0.129146	-	ENSGALG00000005938
BP	GO:0010760	negative regulation of macrophage chemotaxis	0	1	1	4	0.0218111	0.129146	-	ENSGALG00000006326(MIF)
BP	GO:0019344	cysteine biosynthetic process	1	0	1	4	0.0218111	0.129146	ENSGALG00000006565	-
BP	GO:0019614	catechol-containing compound catabolic process	0	1	1	4	0.0218111	0.129146	-	ENSGALG00000035375(LRTOMT)
BP	GO:0019695	choline metabolic process	1	0	1	4	0.0218111	0.129146	ENSGALG00000004491(DMGDH)	-
BP	GO:0019853	L-ascorbic acid biosynthetic process	0	1	1	4	0.0218111	0.129146	-	ENSGALG00000016570
BP	GO:0031342	negative regulation of cell killing	1	0	1	4	0.0218111	0.129146	ENSGALG00000013372(IL7R)	-
BP	GO:0031392	regulation of prostaglandin biosynthetic process	1	0	1	4	0.0218111	0.129146	ENSGALG00000033635(PTGS2)	-
BP	GO:0031620	regulation of fever generation	1	0	1	4	0.0218111	0.129146	ENSGALG00000033635(PTGS2)	-
BP	GO:0031665	negative regulation of lipopolysaccharide-mediated signaling pathway	1	0	1	4	0.0218111	0.129146	ENSGALG00000013861(TNFAIP3)	-
BP	GO:0035523	protein K29-linked deubiquitination	1	0	1	4	0.0218111	0.129146	ENSGALG00000013861(TNFAIP3)	-
BP	GO:0042424	catecholamine catabolic process	0	1	1	4	0.0218111	0.129146	-	ENSGALG00000035375(LRTOMT)
BP	GO:0045472	response to ether	1	0	1	4	0.0218111	0.129146	ENSGALG00000002021(ZC3H12A)	-
BP	GO:0045650	negative regulation of macrophage differentiation	0	1	1	4	0.0218111	0.129146	-	ENSGALG00000029669(C1QC)
BP	GO:0045988	negative regulation of striated muscle contraction	1	0	1	4	0.0218111	0.129146	ENSGALG00000002021(ZC3H12A)	-
BP	GO:0046122	purine deoxyribonucleoside metabolic process	1	0	1	4	0.0218111	0.129146	ENSGALG00000015141(GDA)	-
BP	GO:0046124	purine deoxyribonucleoside catabolic process	1	0	1	4	0.0218111	0.129146	ENSGALG00000015141(GDA)	-
BP	GO:0070428	regulation of nucleotide-binding oligomerization domain containing 1 signaling pathway	1	0	1	4	0.0218111	0.129146	ENSGALG00000013861(TNFAIP3)	-
BP	GO:0071609	chemokine (C-C motif) ligand 5 production	0	1	1	4	0.0218111	0.129146	-	ENSGALG00000008722(MCOLN2)
BP	GO:0071649	regulation of chemokine (C-C motif) ligand 5 production	0	1	1	4	0.0218111	0.129146	-	ENSGALG00000008722(MCOLN2)
BP	GO:0090237	regulation of arachidonic acid secretion	0	1	1	4	0.0218111	0.129146	-	ENSGALG00000006326(MIF)
BP	GO:1901336	lactone biosynthetic process	0	1	1	4	0.0218111	0.129146	-	ENSGALG00000016570
BP	GO:1902074	response to salt	1	0	1	4	0.0218111	0.129146	ENSGALG00000002021(ZC3H12A)	-
BP	GO:1903108	regulation of mitochondrial transcription	0	1	1	4	0.0218111	0.129146	-	ENSGALG00000028810(CHCHD10)
BP	GO:1903850	regulation of cristae formation	0	1	1	4	0.0218111	0.129146	-	ENSGALG00000028810(CHCHD10)
BP	GO:1905522	negative regulation of macrophage migration	0	1	1	4	0.0218111	0.129146	-	ENSGALG00000006326(MIF)
BP	GO:2000347	positive regulation of hepatocyte proliferation	1	0	1	4	0.0218111	0.129146	ENSGALG00000013861(TNFAIP3)	-
BP	GO:2000627	positive regulation of miRNA catabolic process	1	0	1	4	0.0218111	0.129146	ENSGALG00000002021(ZC3H12A)	-
BP	GO:2001279	regulation of unsaturated fatty acid biosynthetic process	1	0	1	4	0.0218111	0.129146	ENSGALG00000033635(PTGS2)	-
MF	GO:0046906	tetrapyrrole binding	3	0	3	112	0.0221761	0.110477	ENSGALG00000008997(STEAP4),ENSGALG00000011532(CYP27C1),ENSGALG00000033635(PTGS2)	-
BP	GO:0050896	response to stimulus	26	10	36	4997	0.0228759	0.134968	ENSGALG00000002021(ZC3H12A),ENSGALG00000004221(IL22RA1),ENSGALG00000005995(SLC13A5),ENSGALG00000006565,ENSGALG00000006576(GRM3),ENSGALG00000007993(DCX),ENSGALG00000008166(TLR15),ENSGALG00000011668(IL8L1),ENSGALG00000011796,ENSGALG00000013372(IL7R),ENSGALG00000013861(TNFAIP3),ENSGALG00000024272(S100A12),ENSGALG00000026098(IL8),ENSGALG00000026663(CX3CL1),ENSGALG00000029940(IL1B),ENSGALG00000030907(…	ENSGALG00000004771(C1QB),ENSGALG00000005938,ENSGALG00000006326(MIF),ENSGALG00000012801(LY86),ENSGALG00000015362(TRAT1),ENSGALG00000021569(C1QA),ENSGALG00000027165(RSFR),ENSGALG00000028810(CHCHD10),ENSGALG00000035690(RAPGEFL1),ENSGALG00000055067
BP	GO:0002698	negative regulation of immune effector process	2	0	2	43	0.0232529	0.136219	ENSGALG00000002021(ZC3H12A),ENSGALG00000013372(IL7R)	-
BP	GO:0006766	vitamin metabolic process	1	1	2	43	0.0232529	0.136219	ENSGALG00000048781	ENSGALG00000016570
BP	GO:0070374	positive regulation of ERK1 and ERK2 cascade	2	1	3	112	0.023644	0.138021	ENSGALG00000032717(CCL4),ENSGALG00000034478(CCL4)	ENSGALG00000006326(MIF)
BP	GO:0043122	regulation of I-kappaB kinase/NF-kappaB signaling	3	0	3	117	0.0264708	0.147757	ENSGALG00000002021(ZC3H12A),ENSGALG00000013861(TNFAIP3),ENSGALG00000024272(S100A12)	-
MF	GO:0031726	CCR1 chemokine receptor binding	1	0	1	5	0.0265268	0.127515	ENSGALG00000026663(CX3CL1)	-
MF	GO:0031729	CCR4 chemokine receptor binding	1	0	1	5	0.0265268	0.127515	ENSGALG00000026663(CX3CL1)	-
BP	GO:0000255	allantoin metabolic process	1	0	1	5	0.0271902	0.147757	ENSGALG00000015141(GDA)	-
BP	GO:0001660	fever generation	1	0	1	5	0.0271902	0.147757	ENSGALG00000033635(PTGS2)	-
BP	GO:0002544	chronic inflammatory response	1	0	1	5	0.0271902	0.147757	ENSGALG00000013861(TNFAIP3)	-
BP	GO:0002710	negative regulation of T cell mediated immunity	1	0	1	5	0.0271902	0.147757	ENSGALG00000013372(IL7R)	-
BP	GO:0015677	copper ion import	1	0	1	5	0.0271902	0.147757	ENSGALG00000008997(STEAP4)	-
BP	GO:0019336	phenol-containing compound catabolic process	0	1	1	5	0.0271902	0.147757	-	ENSGALG00000035375(LRTOMT)
BP	GO:0031650	regulation of heat generation	1	0	1	5	0.0271902	0.147757	ENSGALG00000033635(PTGS2)	-
BP	GO:0033212	iron import into cell	1	0	1	5	0.0271902	0.147757	ENSGALG00000008997(STEAP4)	-
BP	GO:0036446	myofibroblast differentiation	1	0	1	5	0.0271902	0.147757	ENSGALG00000026098(IL8)	-
BP	GO:0044828	negative regulation by host of viral genome replication	1	0	1	5	0.0271902	0.147757	ENSGALG00000002021(ZC3H12A)	-
BP	GO:0045657	positive regulation of monocyte differentiation	1	0	1	5	0.0271902	0.147757	ENSGALG00000033520(DCSTAMP)	-
BP	GO:0070427	nucleotide-binding oligomerization domain containing 1 signaling pathway	1	0	1	5	0.0271902	0.147757	ENSGALG00000013861(TNFAIP3)	-
BP	GO:0070432	regulation of nucleotide-binding oligomerization domain containing 2 signaling pathway	1	0	1	5	0.0271902	0.147757	ENSGALG00000013861(TNFAIP3)	-
BP	GO:0072675	osteoclast fusion	1	0	1	5	0.0271902	0.147757	ENSGALG00000033520(DCSTAMP)	-
BP	GO:0098887	neurotransmitter receptor transport, endosome to postsynaptic membrane	1	0	1	5	0.0271902	0.147757	ENSGALG00000037545(GRIP2)	-
BP	GO:0099639	neurotransmitter receptor transport, endosome to plasma membrane	1	0	1	5	0.0271902	0.147757	ENSGALG00000037545(GRIP2)	-
BP	GO:1905244	regulation of modification of synaptic structure	0	1	1	5	0.0271902	0.147757	-	ENSGALG00000035058(CAMKV)
BP	GO:2000317	negative regulation of T-helper 17 type immune response	1	0	1	5	0.0271902	0.147757	ENSGALG00000002021(ZC3H12A)	-
BP	GO:2000320	negative regulation of T-helper 17 cell differentiation	1	0	1	5	0.0271902	0.147757	ENSGALG00000002021(ZC3H12A)	-
BP	GO:2000625	regulation of miRNA catabolic process	1	0	1	5	0.0271902	0.147757	ENSGALG00000002021(ZC3H12A)	-
BP	GO:0002764	immune response-regulating signaling pathway	3	1	4	208	0.0273876	0.148191	ENSGALG00000002021(ZC3H12A),ENSGALG00000008166(TLR15),ENSGALG00000013861(TNFAIP3)	ENSGALG00000015362(TRAT1)
BP	GO:0050729	positive regulation of inflammatory response	2	0	2	47	0.0274494	0.148191	ENSGALG00000026098(IL8),ENSGALG00000033635(PTGS2)	-
BP	GO:0045637	regulation of myeloid cell differentiation	2	1	3	119	0.0276503	0.148789	ENSGALG00000030907(CSF3),ENSGALG00000033520(DCSTAMP)	ENSGALG00000029669(C1QC)
BP	GO:0071887	leukocyte apoptotic process	1	1	2	48	0.0285428	0.153093	ENSGALG00000013372(IL7R)	ENSGALG00000006326(MIF)
CC	GO:0042406	extrinsic component of endoplasmic reticulum membrane	1	0	1	6	0.0290229	0.894171	ENSGALG00000002021(ZC3H12A)	-
BP	GO:0048870	cell motility	8	2	10	928	0.0293084	0.156691	ENSGALG00000002021(ZC3H12A),ENSGALG00000007993(DCX),ENSGALG00000011668(IL8L1),ENSGALG00000013861(TNFAIP3),ENSGALG00000026098(IL8),ENSGALG00000032717(CCL4),ENSGALG00000034478(CCL4),ENSGALG00000046160	ENSGALG00000006326(MIF),ENSGALG00000008722(MCOLN2)
BP	GO:0071346	cellular response to interferon-gamma	2	0	2	49	0.0296536	0.157183	ENSGALG00000032717(CCL4),ENSGALG00000034478(CCL4)	-
BP	GO:0042221	response to chemical	16	2	18	2088	0.0298458	0.157183	ENSGALG00000002021(ZC3H12A),ENSGALG00000004221(IL22RA1),ENSGALG00000005995(SLC13A5),ENSGALG00000008166(TLR15),ENSGALG00000011668(IL8L1),ENSGALG00000013372(IL7R),ENSGALG00000013861(TNFAIP3),ENSGALG00000024272(S100A12),ENSGALG00000026098(IL8),ENSGALG00000026663(CX3CL1),ENSGALG00000030907(CSF3),ENSGALG00000032717(CCL4),ENSGALG00000033520(DCSTAMP),ENSGALG00000033635(PTGS2),ENSGALG00000034478(CCL4),EN…	ENSGALG00000006326(MIF),ENSGALG00000012801(LY86)
BP	GO:0002521	leukocyte differentiation	4	1	5	318	0.030332	0.157183	ENSGALG00000002021(ZC3H12A),ENSGALG00000013372(IL7R),ENSGALG00000033520(DCSTAMP),ENSGALG00000052425(BATF3)	ENSGALG00000029669(C1QC)
BP	GO:1902533	positive regulation of intracellular signal transduction	5	2	7	549	0.0304964	0.157183	ENSGALG00000002021(ZC3H12A),ENSGALG00000024272(S100A12),ENSGALG00000030907(CSF3),ENSGALG00000032717(CCL4),ENSGALG00000034478(CCL4)	ENSGALG00000006326(MIF),ENSGALG00000015362(TRAT1)
BP	GO:0002449	lymphocyte mediated immunity	1	2	3	125	0.031355	0.157183	ENSGALG00000013372(IL7R)	ENSGALG00000004771(C1QB),ENSGALG00000021569(C1QA)
MF	GO:0031730	CCR5 chemokine receptor binding	1	0	1	6	0.0317484	0.149984	ENSGALG00000026663(CX3CL1)	-
BP	GO:0001776	leukocyte homeostasis	1	1	2	51	0.031926	0.157183	ENSGALG00000013861(TNFAIP3)	ENSGALG00000006326(MIF)
BP	GO:0002675	positive regulation of acute inflammatory response	1	0	1	6	0.0325402	0.157183	ENSGALG00000033635(PTGS2)	-
BP	GO:0002903	negative regulation of B cell apoptotic process	0	1	1	6	0.0325402	0.157183	-	ENSGALG00000006326(MIF)
BP	GO:0006751	glutathione catabolic process	1	0	1	6	0.0325402	0.157183	ENSGALG00000006565	-
BP	GO:0006825	copper ion transport	1	0	1	6	0.0325402	0.157183	ENSGALG00000008997(STEAP4)	-
BP	GO:0009128	purine nucleoside monophosphate catabolic process	1	0	1	6	0.0325402	0.157183	ENSGALG00000015141(GDA)	-
BP	GO:0009155	purine deoxyribonucleotide catabolic process	1	0	1	6	0.0325402	0.157183	ENSGALG00000015141(GDA)	-
BP	GO:0009169	purine ribonucleoside monophosphate catabolic process	1	0	1	6	0.0325402	0.157183	ENSGALG00000015141(GDA)	-
BP	GO:0009170	purine deoxyribonucleoside monophosphate metabolic process	1	0	1	6	0.0325402	0.157183	ENSGALG00000015141(GDA)	-
BP	GO:0019852	L-ascorbic acid metabolic process	0	1	1	6	0.0325402	0.157183	-	ENSGALG00000016570
BP	GO:0021860	pyramidal neuron development	1	0	1	6	0.0325402	0.157183	ENSGALG00000007993(DCX)	-
BP	GO:0032306	regulation of prostaglandin secretion	0	1	1	6	0.0325402	0.157183	-	ENSGALG00000006326(MIF)
BP	GO:0032308	positive regulation of prostaglandin secretion	0	1	1	6	0.0325402	0.157183	-	ENSGALG00000006326(MIF)
BP	GO:0033033	negative regulation of myeloid cell apoptotic process	0	1	1	6	0.0325402	0.157183	-	ENSGALG00000006326(MIF)
BP	GO:0034392	negative regulation of smooth muscle cell apoptotic process	1	0	1	6	0.0325402	0.157183	ENSGALG00000038995(GRIA4)	-
BP	GO:0045019	negative regulation of nitric oxide biosynthetic process	1	0	1	6	0.0325402	0.157183	ENSGALG00000002021(ZC3H12A)	-
BP	GO:0046113	nucleobase catabolic process	1	0	1	6	0.0325402	0.157183	ENSGALG00000015141(GDA)	-
BP	GO:0046121	deoxyribonucleoside catabolic process	1	0	1	6	0.0325402	0.157183	ENSGALG00000015141(GDA)	-
BP	GO:0070424	regulation of nucleotide-binding oligomerization domain containing signaling pathway	1	0	1	6	0.0325402	0.157183	ENSGALG00000013861(TNFAIP3)	-
BP	GO:0071398	cellular response to fatty acid	1	0	1	6	0.0325402	0.157183	ENSGALG00000002021(ZC3H12A)	-
BP	GO:0071639	positive regulation of monocyte chemotactic protein-1 production	0	1	1	6	0.0325402	0.157183	-	ENSGALG00000008722(MCOLN2)
BP	GO:0072674	multinuclear osteoclast differentiation	1	0	1	6	0.0325402	0.157183	ENSGALG00000033520(DCSTAMP)	-
BP	GO:0099010	modification of postsynaptic structure	0	1	1	6	0.0325402	0.157183	-	ENSGALG00000035058(CAMKV)
BP	GO:0106049	regulation of cellular response to osmotic stress	1	0	1	6	0.0325402	0.157183	ENSGALG00000033635(PTGS2)	-
BP	GO:1900119	positive regulation of execution phase of apoptosis	1	0	1	6	0.0325402	0.157183	ENSGALG00000002021(ZC3H12A)	-
BP	GO:1901334	lactone metabolic process	0	1	1	6	0.0325402	0.157183	-	ENSGALG00000016570
BP	GO:1903003	positive regulation of protein deubiquitination	1	0	1	6	0.0325402	0.157183	ENSGALG00000002021(ZC3H12A)	-
BP	GO:1904406	negative regulation of nitric oxide metabolic process	1	0	1	6	0.0325402	0.157183	ENSGALG00000002021(ZC3H12A)	-
BP	GO:0007166	cell surface receptor signaling pathway	11	3	14	1511	0.0330489	0.158896	ENSGALG00000002021(ZC3H12A),ENSGALG00000004221(IL22RA1),ENSGALG00000006576(GRM3),ENSGALG00000013372(IL7R),ENSGALG00000013861(TNFAIP3),ENSGALG00000026098(IL8),ENSGALG00000026663(CX3CL1),ENSGALG00000032717(CCL4),ENSGALG00000034478(CCL4),ENSGALG00000037545(GRIP2),ENSGALG00000040832(CFD)	ENSGALG00000006326(MIF),ENSGALG00000012801(LY86),ENSGALG00000015362(TRAT1)
BP	GO:1902106	negative regulation of leukocyte differentiation	1	1	2	52	0.0330873	0.158896	ENSGALG00000002021(ZC3H12A)	ENSGALG00000029669(C1QC)
MF	GO:0016811	hydrolase activity, acting on carbon-nitrogen (but not peptide) bonds, in linear amides	2	0	2	54	0.0338886	0.157381	ENSGALG00000013993(VNN1),ENSGALG00000048781	-
BP	GO:0002573	myeloid leukocyte differentiation	2	1	3	129	0.0339629	0.162628	ENSGALG00000033520(DCSTAMP),ENSGALG00000052425(BATF3)	ENSGALG00000029669(C1QC)
BP	GO:0001906	cell killing	2	0	2	53	0.0342651	0.163129	ENSGALG00000013372(IL7R),ENSGALG00000024272(S100A12)	-
BP	GO:1903707	negative regulation of hemopoiesis	1	1	2	53	0.0342651	0.163129	ENSGALG00000002021(ZC3H12A)	ENSGALG00000029669(C1QC)
BP	GO:0051249	regulation of lymphocyte activation	3	1	4	225	0.0350943	0.166597	ENSGALG00000002021(ZC3H12A),ENSGALG00000013372(IL7R),ENSGALG00000013861(TNFAIP3)	ENSGALG00000006326(MIF)
BP	GO:0010647	positive regulation of cell communication	7	3	10	957	0.0352019	0.166629	ENSGALG00000002021(ZC3H12A),ENSGALG00000013372(IL7R),ENSGALG00000013861(TNFAIP3),ENSGALG00000024272(S100A12),ENSGALG00000030907(CSF3),ENSGALG00000032717(CCL4),ENSGALG00000034478(CCL4)	ENSGALG00000006326(MIF),ENSGALG00000012801(LY86),ENSGALG00000015362(TRAT1)
BP	GO:0034341	response to interferon-gamma	2	0	2	54	0.035459	0.167321	ENSGALG00000032717(CCL4),ENSGALG00000034478(CCL4)	-
BP	GO:0033993	response to lipid	3	2	5	332	0.0355507	0.167321	ENSGALG00000002021(ZC3H12A),ENSGALG00000013861(TNFAIP3),ENSGALG00000026098(IL8)	ENSGALG00000006326(MIF),ENSGALG00000012801(LY86)
BP	GO:0023056	positive regulation of signaling	7	3	10	964	0.0367419	0.169109	ENSGALG00000002021(ZC3H12A),ENSGALG00000013372(IL7R),ENSGALG00000013861(TNFAIP3),ENSGALG00000024272(S100A12),ENSGALG00000030907(CSF3),ENSGALG00000032717(CCL4),ENSGALG00000034478(CCL4)	ENSGALG00000006326(MIF),ENSGALG00000012801(LY86),ENSGALG00000015362(TRAT1)
MF	GO:0036041	long-chain fatty acid binding	1	0	1	7	0.0369424	0.168704	ENSGALG00000011986(FABP2)	-
BP	GO:0000272	polysaccharide catabolic process	1	0	1	7	0.0378612	0.169109	ENSGALG00000035505(AOAH)	-
BP	GO:0006152	purine nucleoside catabolic process	1	0	1	7	0.0378612	0.169109	ENSGALG00000015141(GDA)	-
BP	GO:0009120	deoxyribonucleoside metabolic process	1	0	1	7	0.0378612	0.169109	ENSGALG00000015141(GDA)	-
BP	GO:0010226	response to lithium ion	1	0	1	7	0.0378612	0.169109	ENSGALG00000005995(SLC13A5)	-
BP	GO:0010739	positive regulation of protein kinase A signaling	0	1	1	7	0.0378612	0.169109	-	ENSGALG00000006326(MIF)
BP	GO:0014824	artery smooth muscle contraction	1	0	1	7	0.0378612	0.169109	ENSGALG00000037545(GRIP2)	-
BP	GO:0021859	pyramidal neuron differentiation	1	0	1	7	0.0378612	0.169109	ENSGALG00000007993(DCX)	-
BP	GO:0030853	negative regulation of granulocyte differentiation	0	1	1	7	0.0378612	0.169109	-	ENSGALG00000029669(C1QC)
BP	GO:0033089	positive regulation of T cell differentiation in thymus	1	0	1	7	0.0378612	0.169109	ENSGALG00000013372(IL7R)	-
BP	GO:0036005	response to macrophage colony-stimulating factor	1	0	1	7	0.0378612	0.169109	ENSGALG00000033520(DCSTAMP)	-
BP	GO:0036006	cellular response to macrophage colony-stimulating factor stimulus	1	0	1	7	0.0378612	0.169109	ENSGALG00000033520(DCSTAMP)	-
BP	GO:0044247	cellular polysaccharide catabolic process	1	0	1	7	0.0378612	0.169109	ENSGALG00000035505(AOAH)	-
BP	GO:0048143	astrocyte activation	0	1	1	7	0.0378612	0.169109	-	ENSGALG00000021569(C1QA)
BP	GO:0071285	cellular response to lithium ion	1	0	1	7	0.0378612	0.169109	ENSGALG00000005995(SLC13A5)	-
BP	GO:0099638	endosome to plasma membrane protein transport	1	0	1	7	0.0378612	0.169109	ENSGALG00000037545(GRIP2)	-
BP	GO:2000319	regulation of T-helper 17 cell differentiation	1	0	1	7	0.0378612	0.169109	ENSGALG00000002021(ZC3H12A)	-
BP	GO:2000345	regulation of hepatocyte proliferation	1	0	1	7	0.0378612	0.169109	ENSGALG00000013861(TNFAIP3)	-
BP	GO:0045444	fat cell differentiation	3	0	3	135	0.0380803	0.169109	ENSGALG00000002021(ZC3H12A),ENSGALG00000008997(STEAP4),ENSGALG00000033635(PTGS2)	-
BP	GO:0046942	carboxylic acid transport	1	2	3	135	0.0380803	0.169109	ENSGALG00000005995(SLC13A5)	ENSGALG00000006326(MIF),ENSGALG00000006471(SLCO2A1)
BP	GO:2001234	negative regulation of apoptotic signaling pathway	2	1	3	135	0.0380803	0.169109	ENSGALG00000013861(TNFAIP3),ENSGALG00000033635(PTGS2)	ENSGALG00000006326(MIF)
CC	GO:0061617	MICOS complex	0	1	1	8	0.038512	0.894171	-	ENSGALG00000028810(CHCHD10)
BP	GO:0007249	I-kappaB kinase/NF-kappaB signaling	3	0	3	136	0.0387904	0.171801	ENSGALG00000002021(ZC3H12A),ENSGALG00000013861(TNFAIP3),ENSGALG00000024272(S100A12)	-
BP	GO:0042100	B cell proliferation	1	1	2	57	0.0391361	0.172869	ENSGALG00000013372(IL7R)	ENSGALG00000006326(MIF)
CC	GO:0098794	postsynapse	1	3	4	265	0.0404726	0.894171	ENSGALG00000006576(GRM3)	ENSGALG00000004771(C1QB),ENSGALG00000021569(C1QA),ENSGALG00000029669(C1QC)
BP	GO:0009308	amine metabolic process	1	1	2	59	0.0416649	0.179119	ENSGALG00000004491(DMGDH)	ENSGALG00000035375(LRTOMT)
BP	GO:0015718	monocarboxylic acid transport	0	2	2	59	0.0416649	0.179119	-	ENSGALG00000006326(MIF),ENSGALG00000006471(SLCO2A1)
BP	GO:2001243	negative regulation of intrinsic apoptotic signaling pathway	1	1	2	59	0.0416649	0.179119	ENSGALG00000033635(PTGS2)	ENSGALG00000006326(MIF)
BP	GO:0048583	regulation of response to stimulus	13	5	18	2170	0.0419666	0.179119	ENSGALG00000002021(ZC3H12A),ENSGALG00000006565,ENSGALG00000008166(TLR15),ENSGALG00000013372(IL7R),ENSGALG00000013861(TNFAIP3),ENSGALG00000024272(S100A12),ENSGALG00000026098(IL8),ENSGALG00000030907(CSF3),ENSGALG00000032717(CCL4),ENSGALG00000033635(PTGS2),ENSGALG00000034478(CCL4),ENSGALG00000035505(AOAH),ENSGALG00000040832(CFD)	ENSGALG00000004771(C1QB),ENSGALG00000006326(MIF),ENSGALG00000012801(LY86),ENSGALG00000015362(TRAT1),ENSGALG00000021569(C1QA)
BP	GO:0043066	negative regulation of apoptotic process	5	1	6	465	0.0420341	0.179119	ENSGALG00000002021(ZC3H12A),ENSGALG00000013372(IL7R),ENSGALG00000013861(TNFAIP3),ENSGALG00000033635(PTGS2),ENSGALG00000038995(GRIA4)	ENSGALG00000006326(MIF)
MF	GO:0008242	omega peptidase activity	1	0	1	8	0.0421089	0.186094	ENSGALG00000006565	-
MF	GO:0015556	C4-dicarboxylate transmembrane transporter activity	1	0	1	8	0.0421089	0.186094	ENSGALG00000005995(SLC13A5)	-
BP	GO:1905954	positive regulation of lipid localization	1	1	2	60	0.0429519	0.179119	ENSGALG00000002021(ZC3H12A)	ENSGALG00000006326(MIF)
BP	GO:0001817	regulation of cytokine production	3	2	5	350	0.0430374	0.179119	ENSGALG00000002021(ZC3H12A),ENSGALG00000008166(TLR15),ENSGALG00000013861(TNFAIP3)	ENSGALG00000006326(MIF),ENSGALG00000008722(MCOLN2)
BP	GO:0002467	germinal center formation	1	0	1	8	0.0431534	0.179119	ENSGALG00000013861(TNFAIP3)	-
BP	GO:0002673	regulation of acute inflammatory response	1	0	1	8	0.0431534	0.179119	ENSGALG00000033635(PTGS2)	-
BP	GO:0006534	cysteine metabolic process	1	0	1	8	0.0431534	0.179119	ENSGALG00000006565	-
BP	GO:0010587	miRNA catabolic process	1	0	1	8	0.0431534	0.179119	ENSGALG00000002021(ZC3H12A)	-
BP	GO:0014820	tonic smooth muscle contraction	1	0	1	8	0.0431534	0.179119	ENSGALG00000037545(GRIP2)	-
BP	GO:0016322	neuron remodeling	0	1	1	8	0.0431534	0.179119	-	ENSGALG00000021569(C1QA)
BP	GO:0023035	CD40 signaling pathway	1	0	1	8	0.0431534	0.179119	ENSGALG00000013861(TNFAIP3)	-
BP	GO:0032305	positive regulation of icosanoid secretion	0	1	1	8	0.0431534	0.179119	-	ENSGALG00000006326(MIF)
BP	GO:0032310	prostaglandin secretion	0	1	1	8	0.0431534	0.179119	-	ENSGALG00000006326(MIF)
BP	GO:0034139	regulation of toll-like receptor 3 signaling pathway	1	0	1	8	0.0431534	0.179119	ENSGALG00000013861(TNFAIP3)	-
BP	GO:0035871	protein K11-linked deubiquitination	1	0	1	8	0.0431534	0.179119	ENSGALG00000013861(TNFAIP3)	-
BP	GO:0044793	negative regulation by host of viral process	1	0	1	8	0.0431534	0.179119	ENSGALG00000002021(ZC3H12A)	-
BP	GO:0047484	regulation of response to osmotic stress	1	0	1	8	0.0431534	0.179119	ENSGALG00000033635(PTGS2)	-
BP	GO:0099558	maintenance of synapse structure	0	1	1	8	0.0431534	0.179119	-	ENSGALG00000028810(CHCHD10)
BP	GO:1901028	regulation of mitochondrial outer membrane permeabilization involved in apoptotic signaling pathway	0	1	1	8	0.0431534	0.179119	-	ENSGALG00000028810(CHCHD10)
BP	GO:1902166	negative regulation of intrinsic apoptotic signaling pathway in response to DNA damage by p53 class mediator	0	1	1	8	0.0431534	0.179119	-	ENSGALG00000006326(MIF)
BP	GO:1903799	negative regulation of miRNA maturation	1	0	1	8	0.0431534	0.179119	ENSGALG00000002021(ZC3H12A)	-
BP	GO:0045639	positive regulation of myeloid cell differentiation	2	0	2	61	0.0442537	0.183226	ENSGALG00000030907(CSF3),ENSGALG00000033520(DCSTAMP)	-
BP	GO:0030099	myeloid cell differentiation	3	1	4	243	0.0445023	0.183795	ENSGALG00000030907(CSF3),ENSGALG00000033520(DCSTAMP),ENSGALG00000052425(BATF3)	ENSGALG00000029669(C1QC)
BP	GO:1903131	mononuclear cell differentiation	4	0	4	244	0.0450628	0.185645	ENSGALG00000002021(ZC3H12A),ENSGALG00000013372(IL7R),ENSGALG00000033520(DCSTAMP),ENSGALG00000052425(BATF3)	-
BP	GO:0001816	cytokine production	3	2	5	355	0.0452745	0.185719	ENSGALG00000002021(ZC3H12A),ENSGALG00000008166(TLR15),ENSGALG00000013861(TNFAIP3)	ENSGALG00000006326(MIF),ENSGALG00000008722(MCOLN2)
BP	GO:0002697	regulation of immune effector process	2	1	3	145	0.045484	0.185719	ENSGALG00000002021(ZC3H12A),ENSGALG00000013372(IL7R)	ENSGALG00000006326(MIF)
BP	GO:0016064	immunoglobulin mediated immune response	0	2	2	62	0.04557	0.185719	-	ENSGALG00000004771(C1QB),ENSGALG00000021569(C1QA)
BP	GO:0019724	B cell mediated immunity	0	2	2	62	0.04557	0.185719	-	ENSGALG00000004771(C1QB),ENSGALG00000021569(C1QA)
BP	GO:0071310	cellular response to organic substance	10	2	12	1285	0.0456428	0.185719	ENSGALG00000002021(ZC3H12A),ENSGALG00000004221(IL22RA1),ENSGALG00000013372(IL7R),ENSGALG00000013861(TNFAIP3),ENSGALG00000026098(IL8),ENSGALG00000026663(CX3CL1),ENSGALG00000030907(CSF3),ENSGALG00000032717(CCL4),ENSGALG00000033520(DCSTAMP),ENSGALG00000034478(CCL4)	ENSGALG00000006326(MIF),ENSGALG00000012801(LY86)
BP	GO:0002761	regulation of myeloid leukocyte differentiation	1	1	2	63	0.0469008	0.189089	ENSGALG00000033520(DCSTAMP)	ENSGALG00000029669(C1QC)
BP	GO:0090501	RNA phosphodiester bond hydrolysis	1	2	3	147	0.0470448	0.189089	ENSGALG00000002021(ZC3H12A)	ENSGALG00000003196(RNASE6),ENSGALG00000027165(RSFR)
MF	GO:0009881	photoreceptor activity	0	1	1	9	0.0472482	0.205492	-	ENSGALG00000005938
BP	GO:0043069	negative regulation of programmed cell death	5	1	6	480	0.0477929	0.189089	ENSGALG00000002021(ZC3H12A),ENSGALG00000013372(IL7R),ENSGALG00000013861(TNFAIP3),ENSGALG00000033635(PTGS2),ENSGALG00000038995(GRIA4)	ENSGALG00000006326(MIF)
BP	GO:0006953	acute-phase response	1	0	1	9	0.048417	0.189089	ENSGALG00000033635(PTGS2)	-
BP	GO:0009151	purine deoxyribonucleotide metabolic process	1	0	1	9	0.048417	0.189089	ENSGALG00000015141(GDA)	-
BP	GO:0031649	heat generation	1	0	1	9	0.048417	0.189089	ENSGALG00000033635(PTGS2)	-
BP	GO:0032303	regulation of icosanoid secretion	0	1	1	9	0.048417	0.189089	-	ENSGALG00000006326(MIF)
BP	GO:0042364	water-soluble vitamin biosynthetic process	0	1	1	9	0.048417	0.189089	-	ENSGALG00000016570
BP	GO:0045623	negative regulation of T-helper cell differentiation	1	0	1	9	0.048417	0.189089	ENSGALG00000002021(ZC3H12A)	-
BP	GO:0045723	positive regulation of fatty acid biosynthetic process	1	0	1	9	0.048417	0.189089	ENSGALG00000033635(PTGS2)	-
BP	GO:0045780	positive regulation of bone resorption	1	0	1	9	0.048417	0.189089	ENSGALG00000033520(DCSTAMP)	-
BP	GO:0070431	nucleotide-binding oligomerization domain containing 2 signaling pathway	1	0	1	9	0.048417	0.189089	ENSGALG00000013861(TNFAIP3)	-
BP	GO:0071498	cellular response to fluid shear stress	1	0	1	9	0.048417	0.189089	ENSGALG00000033635(PTGS2)	-
BP	GO:0090085	regulation of protein deubiquitination	1	0	1	9	0.048417	0.189089	ENSGALG00000002021(ZC3H12A)	-
BP	GO:0098856	intestinal lipid absorption	1	0	1	9	0.048417	0.189089	ENSGALG00000011986(FABP2)	-
BP	GO:1902165	regulation of intrinsic apoptotic signaling pathway in response to DNA damage by p53 class mediator	0	1	1	9	0.048417	0.189089	-	ENSGALG00000006326(MIF)
BP	GO:2000316	regulation of T-helper 17 type immune response	1	0	1	9	0.048417	0.189089	ENSGALG00000002021(ZC3H12A)	-
MF	GO:0004896	cytokine receptor activity	2	0	2	66	0.0487684	0.20879	ENSGALG00000004221(IL22RA1),ENSGALG00000013372(IL7R)	-
BP	GO:0010876	lipid localization	2	2	4	252	0.0496905	0.193605	ENSGALG00000002021(ZC3H12A),ENSGALG00000011986(FABP2)	ENSGALG00000006326(MIF),ENSGALG00000006471(SLCO2A1)
BP	GO:0032635	interleukin-6 production	2	0	2	66	0.0509778	0.195658	ENSGALG00000002021(ZC3H12A),ENSGALG00000013861(TNFAIP3)	-
BP	GO:0032675	regulation of interleukin-6 production	2	0	2	66	0.0509778	0.195658	ENSGALG00000002021(ZC3H12A),ENSGALG00000013861(TNFAIP3)	-
MF	GO:0042287	MHC protein binding	0	1	1	10	0.0523602	0.220718	-	ENSGALG00000006326(MIF)
BP	GO:0050728	negative regulation of inflammatory response	2	0	2	67	0.0523643	0.195658	ENSGALG00000013861(TNFAIP3),ENSGALG00000035505(AOAH)	-
CC	GO:0005640	nuclear outer membrane	1	0	1	11	0.0525751	0.894171	ENSGALG00000033635(PTGS2)	-
BP	GO:0002443	leukocyte mediated immunity	1	2	3	154	0.0527141	0.195658	ENSGALG00000013372(IL7R)	ENSGALG00000004771(C1QB),ENSGALG00000021569(C1QA)
BP	GO:0042113	B cell activation	2	1	3	154	0.0527141	0.195658	ENSGALG00000013372(IL7R),ENSGALG00000013861(TNFAIP3)	ENSGALG00000006326(MIF)
BP	GO:0002902	regulation of B cell apoptotic process	0	1	1	10	0.053652	0.195658	-	ENSGALG00000006326(MIF)
BP	GO:0006390	mitochondrial transcription	0	1	1	10	0.053652	0.195658	-	ENSGALG00000028810(CHCHD10)
BP	GO:0006750	glutathione biosynthetic process	1	0	1	10	0.053652	0.195658	ENSGALG00000006565	-
BP	GO:0009159	deoxyribonucleoside monophosphate catabolic process	1	0	1	10	0.053652	0.195658	ENSGALG00000015141(GDA)	-
BP	GO:0010738	regulation of protein kinase A signaling	0	1	1	10	0.053652	0.195658	-	ENSGALG00000006326(MIF)
BP	GO:0021819	layer formation in cerebral cortex	1	0	1	10	0.053652	0.195658	ENSGALG00000007993(DCX)	-
BP	GO:0034134	toll-like receptor 2 signaling pathway	1	0	1	10	0.053652	0.195658	ENSGALG00000008166(TLR15)	-
BP	GO:0043371	negative regulation of CD4-positive, alpha-beta T cell differentiation	1	0	1	10	0.053652	0.195658	ENSGALG00000002021(ZC3H12A)	-
BP	GO:0043518	negative regulation of DNA damage response, signal transduction by p53 class mediator	0	1	1	10	0.053652	0.195658	-	ENSGALG00000006326(MIF)
BP	GO:0045777	positive regulation of blood pressure	1	0	1	10	0.053652	0.195658	ENSGALG00000037545(GRIP2)	-
BP	GO:0045822	negative regulation of heart contraction	1	0	1	10	0.053652	0.195658	ENSGALG00000002021(ZC3H12A)	-
BP	GO:0048535	lymph node development	1	0	1	10	0.053652	0.195658	ENSGALG00000013372(IL7R)	-
BP	GO:0050862	positive regulation of T cell receptor signaling pathway	0	1	1	10	0.053652	0.195658	-	ENSGALG00000015362(TRAT1)
BP	GO:0060143	positive regulation of syncytium formation by plasma membrane fusion	1	0	1	10	0.053652	0.195658	ENSGALG00000033520(DCSTAMP)	-
BP	GO:0060965	negative regulation of miRNA-mediated gene silencing	1	0	1	10	0.053652	0.195658	ENSGALG00000002021(ZC3H12A)	-
BP	GO:0070423	nucleotide-binding oligomerization domain containing signaling pathway	1	0	1	10	0.053652	0.195658	ENSGALG00000013861(TNFAIP3)	-
BP	GO:0070542	response to fatty acid	1	0	1	10	0.053652	0.195658	ENSGALG00000002021(ZC3H12A)	-
BP	GO:0071605	monocyte chemotactic protein-1 production	0	1	1	10	0.053652	0.195658	-	ENSGALG00000008722(MCOLN2)
BP	GO:0071637	regulation of monocyte chemotactic protein-1 production	0	1	1	10	0.053652	0.195658	-	ENSGALG00000008722(MCOLN2)
BP	GO:0098969	neurotransmitter receptor transport to postsynaptic membrane	1	0	1	10	0.053652	0.195658	ENSGALG00000037545(GRIP2)	-
BP	GO:1900016	negative regulation of cytokine production involved in inflammatory response	1	0	1	10	0.053652	0.195658	ENSGALG00000002021(ZC3H12A)	-
BP	GO:1903523	negative regulation of blood circulation	1	0	1	10	0.053652	0.195658	ENSGALG00000002021(ZC3H12A)	-
BP	GO:1903540	establishment of protein localization to postsynaptic membrane	1	0	1	10	0.053652	0.195658	ENSGALG00000037545(GRIP2)	-
BP	GO:2000193	positive regulation of fatty acid transport	0	1	1	10	0.053652	0.195658	-	ENSGALG00000006326(MIF)
MF	GO:0002020	protease binding	1	1	2	71	0.0555504	0.230618	ENSGALG00000013861(TNFAIP3)	ENSGALG00000006326(MIF)
BP	GO:0002224	toll-like receptor signaling pathway	2	0	2	70	0.0566039	0.20557	ENSGALG00000008166(TLR15),ENSGALG00000013861(TNFAIP3)	-
MF	GO:0140375	immune receptor activity	2	0	2	72	0.0569447	0.231471	ENSGALG00000004221(IL22RA1),ENSGALG00000013372(IL7R)	-
BP	GO:0070372	regulation of ERK1 and ERK2 cascade	2	1	3	159	0.0569574	0.20557	ENSGALG00000032717(CCL4),ENSGALG00000034478(CCL4)	ENSGALG00000006326(MIF)
BP	GO:0002694	regulation of leukocyte activation	3	1	4	264	0.0571083	0.20557	ENSGALG00000002021(ZC3H12A),ENSGALG00000013372(IL7R),ENSGALG00000013861(TNFAIP3)	ENSGALG00000006326(MIF)
CC	GO:0000145	exocyst	1	0	1	12	0.0572177	0.894171	ENSGALG00000045478	-
CC	GO:0042101	T cell receptor complex	0	1	1	12	0.0572177	0.894171	-	ENSGALG00000015362(TRAT1)
CC	GO:0071565	nBAF complex	1	0	1	12	0.0572177	0.894171	ENSGALG00000009352(DPF3)	-
MF	GO:0016722	oxidoreductase activity, acting on metal ions	1	0	1	11	0.0574453	0.231471	ENSGALG00000008997(STEAP4)	-
BP	GO:0000097	sulfur amino acid biosynthetic process	1	0	1	11	0.0588586	0.20557	ENSGALG00000006565	-
BP	GO:0001914	regulation of T cell mediated cytotoxicity	1	0	1	11	0.0588586	0.20557	ENSGALG00000013372(IL7R)	-
BP	GO:0002230	positive regulation of defense response to virus by host	1	0	1	11	0.0588586	0.20557	ENSGALG00000002021(ZC3H12A)	-
BP	GO:0009158	ribonucleoside monophosphate catabolic process	1	0	1	11	0.0588586	0.20557	ENSGALG00000015141(GDA)	-
BP	GO:0010758	regulation of macrophage chemotaxis	0	1	1	11	0.0588586	0.20557	-	ENSGALG00000006326(MIF)
BP	GO:0019369	arachidonic acid metabolic process	1	0	1	11	0.0588586	0.20557	ENSGALG00000033635(PTGS2)	-
BP	GO:0035872	nucleotide-binding domain, leucine rich repeat containing receptor signaling pathway	1	0	1	11	0.0588586	0.20557	ENSGALG00000013861(TNFAIP3)	-
BP	GO:0045649	regulation of macrophage differentiation	0	1	1	11	0.0588586	0.20557	-	ENSGALG00000029669(C1QC)
BP	GO:0045655	regulation of monocyte differentiation	1	0	1	11	0.0588586	0.20557	ENSGALG00000033520(DCSTAMP)	-
BP	GO:0060142	regulation of syncytium formation by plasma membrane fusion	1	0	1	11	0.0588586	0.20557	ENSGALG00000033520(DCSTAMP)	-
BP	GO:0060149	negative regulation of post-transcriptional gene silencing	1	0	1	11	0.0588586	0.20557	ENSGALG00000002021(ZC3H12A)	-
BP	GO:0060967	negative regulation of gene silencing by RNA	1	0	1	11	0.0588586	0.20557	ENSGALG00000002021(ZC3H12A)	-
BP	GO:0071243	cellular response to arsenic-containing substance	1	0	1	11	0.0588586	0.20557	ENSGALG00000002021(ZC3H12A)	-
BP	GO:0090336	positive regulation of brown fat cell differentiation	1	0	1	11	0.0588586	0.20557	ENSGALG00000033635(PTGS2)	-
BP	GO:0098877	neurotransmitter receptor transport to plasma membrane	1	0	1	11	0.0588586	0.20557	ENSGALG00000037545(GRIP2)	-
BP	GO:0099563	modification of synaptic structure	0	1	1	11	0.0588586	0.20557	-	ENSGALG00000035058(CAMKV)
BP	GO:1900369	negative regulation of post-transcriptional gene silencing by RNA	1	0	1	11	0.0588586	0.20557	ENSGALG00000002021(ZC3H12A)	-
BP	GO:0034330	cell junction organization	0	5	5	383	0.0590843	0.205923	-	ENSGALG00000004771(C1QB),ENSGALG00000021569(C1QA),ENSGALG00000028810(CHCHD10),ENSGALG00000029669(C1QC),ENSGALG00000035058(CAMKV)
BP	GO:0006633	fatty acid biosynthetic process	1	1	2	72	0.0594952	0.20605	ENSGALG00000033635(PTGS2)	ENSGALG00000006326(MIF)
BP	GO:0050852	T cell receptor signaling pathway	1	1	2	72	0.0594952	0.20605	ENSGALG00000002021(ZC3H12A)	ENSGALG00000015362(TRAT1)
BP	GO:0051250	negative regulation of lymphocyte activation	2	0	2	72	0.0594952	0.20605	ENSGALG00000002021(ZC3H12A),ENSGALG00000013861(TNFAIP3)	-
MF	GO:0004843	cysteine-type deubiquitinase activity	2	0	2	74	0.0597698	0.237347	ENSGALG00000002021(ZC3H12A),ENSGALG00000013861(TNFAIP3)	-
BP	GO:0009615	response to virus	3	0	3	163	0.0604661	0.208975	ENSGALG00000002021(ZC3H12A),ENSGALG00000026663(CX3CL1),ENSGALG00000052425(BATF3)	-
BP	GO:0002833	positive regulation of response to biotic stimulus	0	2	2	73	0.0609598	0.210241	-	ENSGALG00000006326(MIF),ENSGALG00000012801(LY86)
BP	GO:0048646	anatomical structure formation involved in morphogenesis	5	2	7	641	0.0612906	0.210942	ENSGALG00000002021(ZC3H12A),ENSGALG00000007993(DCX),ENSGALG00000013861(TNFAIP3),ENSGALG00000026098(IL8),ENSGALG00000033520(DCSTAMP)	ENSGALG00000016945(LECT1),ENSGALG00000027165(RSFR)
MF	GO:0070003	threonine-type peptidase activity	1	0	1	12	0.0625034	0.241964	ENSGALG00000006565	-
MF	GO:0004540	ribonuclease activity	1	2	3	170	0.0630212	0.241964	ENSGALG00000002021(ZC3H12A)	ENSGALG00000003196(RNASE6),ENSGALG00000027165(RSFR)
MF	GO:0016787	hydrolase activity	11	4	15	1854	0.0635817	0.241964	ENSGALG00000002021(ZC3H12A),ENSGALG00000006565,ENSGALG00000008166(TLR15),ENSGALG00000013033,ENSGALG00000013861(TNFAIP3),ENSGALG00000013993(VNN1),ENSGALG00000015141(GDA),ENSGALG00000015662,ENSGALG00000035505(AOAH),ENSGALG00000040832(CFD),ENSGALG00000048781	ENSGALG00000003196(RNASE6),ENSGALG00000027165(RSFR),ENSGALG00000037671,ENSGALG00000037925(RND1)
BP	GO:0016052	carbohydrate catabolic process	2	0	2	75	0.0639258	0.213285	ENSGALG00000002982(SLC2A6),ENSGALG00000035505(AOAH)	-
BP	GO:0045580	regulation of T cell differentiation	2	0	2	75	0.0639258	0.213285	ENSGALG00000002021(ZC3H12A),ENSGALG00000013372(IL7R)	-
BP	GO:0001783	B cell apoptotic process	0	1	1	12	0.0640371	0.213285	-	ENSGALG00000006326(MIF)
BP	GO:0002507	tolerance induction	1	0	1	12	0.0640371	0.213285	ENSGALG00000013861(TNFAIP3)	-
BP	GO:0002689	negative regulation of leukocyte chemotaxis	0	1	1	12	0.0640371	0.213285	-	ENSGALG00000006326(MIF)
BP	GO:0007216	G protein-coupled glutamate receptor signaling pathway	1	0	1	12	0.0640371	0.213285	ENSGALG00000006576(GRM3)	-
BP	GO:0009070	serine family amino acid biosynthetic process	1	0	1	12	0.0640371	0.213285	ENSGALG00000006565	-
BP	GO:0015740	C4-dicarboxylate transport	1	0	1	12	0.0640371	0.213285	ENSGALG00000005995(SLC13A5)	-
BP	GO:0019184	nonribosomal peptide biosynthetic process	1	0	1	12	0.0640371	0.213285	ENSGALG00000006565	-
BP	GO:0032689	negative regulation of interferon-gamma production	1	0	1	12	0.0640371	0.213285	ENSGALG00000002021(ZC3H12A)	-
BP	GO:0032703	negative regulation of interleukin-2 production	1	0	1	12	0.0640371	0.213285	ENSGALG00000013861(TNFAIP3)	-
BP	GO:0034138	toll-like receptor 3 signaling pathway	1	0	1	12	0.0640371	0.213285	ENSGALG00000013861(TNFAIP3)	-
BP	GO:0061081	positive regulation of myeloid leukocyte cytokine production involved in immune response	0	1	1	12	0.0640371	0.213285	-	ENSGALG00000006326(MIF)
BP	GO:0061158	3'-UTR-mediated mRNA destabilization	1	0	1	12	0.0640371	0.213285	ENSGALG00000002021(ZC3H12A)	-
BP	GO:0070233	negative regulation of T cell apoptotic process	1	0	1	12	0.0640371	0.213285	ENSGALG00000013372(IL7R)	-
BP	GO:2000515	negative regulation of CD4-positive, alpha-beta T cell activation	1	0	1	12	0.0640371	0.213285	ENSGALG00000002021(ZC3H12A)	-
CC	GO:0098978	glutamatergic synapse	2	1	3	188	0.064314	0.894171	ENSGALG00000006576(GRM3),ENSGALG00000037545(GRIP2)	ENSGALG00000035058(CAMKV)
BP	GO:0080134	regulation of response to stress	6	1	7	651	0.0654967	0.217707	ENSGALG00000002021(ZC3H12A),ENSGALG00000006565,ENSGALG00000013861(TNFAIP3),ENSGALG00000026098(IL8),ENSGALG00000033635(PTGS2),ENSGALG00000035505(AOAH)	ENSGALG00000006326(MIF)
BP	GO:0010033	response to organic substance	11	2	13	1518	0.0674606	0.220146	ENSGALG00000002021(ZC3H12A),ENSGALG00000004221(IL22RA1),ENSGALG00000008166(TLR15),ENSGALG00000013372(IL7R),ENSGALG00000013861(TNFAIP3),ENSGALG00000026098(IL8),ENSGALG00000026663(CX3CL1),ENSGALG00000030907(CSF3),ENSGALG00000032717(CCL4),ENSGALG00000033520(DCSTAMP),ENSGALG00000034478(CCL4)	ENSGALG00000006326(MIF),ENSGALG00000012801(LY86)
BP	GO:0050865	regulation of cell activation	3	1	4	280	0.067879	0.220146	ENSGALG00000002021(ZC3H12A),ENSGALG00000013372(IL7R),ENSGALG00000013861(TNFAIP3)	ENSGALG00000006326(MIF)
BP	GO:0060548	negative regulation of cell death	5	1	6	525	0.0679219	0.220146	ENSGALG00000002021(ZC3H12A),ENSGALG00000013372(IL7R),ENSGALG00000013861(TNFAIP3),ENSGALG00000033635(PTGS2),ENSGALG00000038995(GRIA4)	ENSGALG00000006326(MIF)
MF	GO:0101005	deubiquitinase activity	2	0	2	80	0.0685259	0.257207	ENSGALG00000002021(ZC3H12A),ENSGALG00000013861(TNFAIP3)	-
BP	GO:0070371	ERK1 and ERK2 cascade	2	1	3	172	0.0687234	0.220146	ENSGALG00000032717(CCL4),ENSGALG00000034478(CCL4)	ENSGALG00000006326(MIF)
BP	GO:0001774	microglial cell activation	0	1	1	13	0.0691874	0.220146	-	ENSGALG00000021569(C1QA)
BP	GO:0009125	nucleoside monophosphate catabolic process	1	0	1	13	0.0691874	0.220146	ENSGALG00000015141(GDA)	-
BP	GO:0030852	regulation of granulocyte differentiation	0	1	1	13	0.0691874	0.220146	-	ENSGALG00000029669(C1QC)
BP	GO:0031640	killing of cells of another organism	1	0	1	13	0.0691874	0.220146	ENSGALG00000024272(S100A12)	-
BP	GO:0032495	response to muramyl dipeptide	1	0	1	13	0.0691874	0.220146	ENSGALG00000013861(TNFAIP3)	-
BP	GO:0042219	cellular modified amino acid catabolic process	1	0	1	13	0.0691874	0.220146	ENSGALG00000006565	-
BP	GO:0043171	peptide catabolic process	1	0	1	13	0.0691874	0.220146	ENSGALG00000006565	-
BP	GO:0045932	negative regulation of muscle contraction	1	0	1	13	0.0691874	0.220146	ENSGALG00000002021(ZC3H12A)	-
BP	GO:0046386	deoxyribose phosphate catabolic process	1	0	1	13	0.0691874	0.220146	ENSGALG00000015141(GDA)	-
BP	GO:0046685	response to arsenic-containing substance	1	0	1	13	0.0691874	0.220146	ENSGALG00000002021(ZC3H12A)	-
BP	GO:0072539	T-helper 17 cell differentiation	1	0	1	13	0.0691874	0.220146	ENSGALG00000002021(ZC3H12A)	-
BP	GO:0072574	hepatocyte proliferation	1	0	1	13	0.0691874	0.220146	ENSGALG00000013861(TNFAIP3)	-
BP	GO:0072575	epithelial cell proliferation involved in liver morphogenesis	1	0	1	13	0.0691874	0.220146	ENSGALG00000013861(TNFAIP3)	-
BP	GO:0099637	neurotransmitter receptor transport	1	0	1	13	0.0691874	0.220146	ENSGALG00000037545(GRIP2)	-
BP	GO:0150077	regulation of neuroinflammatory response	1	0	1	13	0.0691874	0.220146	ENSGALG00000033635(PTGS2)	-
BP	GO:1902254	negative regulation of intrinsic apoptotic signaling pathway by p53 class mediator	0	1	1	13	0.0691874	0.220146	-	ENSGALG00000006326(MIF)
BP	GO:1905521	regulation of macrophage migration	0	1	1	13	0.0691874	0.220146	-	ENSGALG00000006326(MIF)
BP	GO:2000251	positive regulation of actin cytoskeleton reorganization	1	0	1	13	0.0691874	0.220146	ENSGALG00000030907(CSF3)	-
BP	GO:0043410	positive regulation of MAPK cascade	3	1	4	282	0.0692952	0.220146	ENSGALG00000002021(ZC3H12A),ENSGALG00000032717(CCL4),ENSGALG00000034478(CCL4)	ENSGALG00000006326(MIF)
BP	GO:0015711	organic anion transport	1	2	3	173	0.0696713	0.220492	ENSGALG00000005995(SLC13A5)	ENSGALG00000006326(MIF),ENSGALG00000006471(SLCO2A1)
BP	GO:0051259	protein complex oligomerization	2	1	3	173	0.0696713	0.220492	ENSGALG00000002021(ZC3H12A),ENSGALG00000008997(STEAP4)	ENSGALG00000006326(MIF)
MF	GO:0004519	endonuclease activity	1	2	3	178	0.0702867	0.259104	ENSGALG00000002021(ZC3H12A)	ENSGALG00000003196(RNASE6),ENSGALG00000027165(RSFR)
BP	GO:0062197	cellular response to chemical stress	3	0	3	174	0.0706251	0.223084	ENSGALG00000002021(ZC3H12A),ENSGALG00000013861(TNFAIP3),ENSGALG00000033635(PTGS2)	-
MF	GO:0022857	transmembrane transporter activity	5	3	8	820	0.0709227	0.259104	ENSGALG00000002982(SLC2A6),ENSGALG00000005995(SLC13A5),ENSGALG00000012094(SLC35F4),ENSGALG00000026768(SLCO4C1),ENSGALG00000038995(GRIA4)	ENSGALG00000006471(SLCO2A1),ENSGALG00000008722(MCOLN2),ENSGALG00000021395
CC	GO:0045202	synapse	2	4	6	600	0.0719614	0.894171	ENSGALG00000006576(GRM3),ENSGALG00000037545(GRIP2)	ENSGALG00000004771(C1QB),ENSGALG00000021569(C1QA),ENSGALG00000029669(C1QC),ENSGALG00000035058(CAMKV)
BP	GO:0050864	regulation of B cell activation	1	1	2	81	0.0731073	0.225946	ENSGALG00000013861(TNFAIP3)	ENSGALG00000006326(MIF)
BP	GO:0002707	negative regulation of lymphocyte mediated immunity	1	0	1	14	0.0743099	0.225946	ENSGALG00000013372(IL7R)	-
BP	GO:0002755	MyD88-dependent toll-like receptor signaling pathway	1	0	1	14	0.0743099	0.225946	ENSGALG00000008166(TLR15)	-
BP	GO:0006144	purine nucleobase metabolic process	1	0	1	14	0.0743099	0.225946	ENSGALG00000015141(GDA)	-
BP	GO:0009264	deoxyribonucleotide catabolic process	1	0	1	14	0.0743099	0.225946	ENSGALG00000015141(GDA)	-
BP	GO:0010884	positive regulation of lipid storage	1	0	1	14	0.0743099	0.225946	ENSGALG00000002021(ZC3H12A)	-
BP	GO:0021884	forebrain neuron development	1	0	1	14	0.0743099	0.225946	ENSGALG00000007993(DCX)	-
BP	GO:0033032	regulation of myeloid cell apoptotic process	0	1	1	14	0.0743099	0.225946	-	ENSGALG00000006326(MIF)
BP	GO:0042407	cristae formation	0	1	1	14	0.0743099	0.225946	-	ENSGALG00000028810(CHCHD10)
BP	GO:0045923	positive regulation of fatty acid metabolic process	1	0	1	14	0.0743099	0.225946	ENSGALG00000033635(PTGS2)	-
BP	GO:0046037	GMP metabolic process	1	0	1	14	0.0743099	0.225946	ENSGALG00000015141(GDA)	-
BP	GO:0046639	negative regulation of alpha-beta T cell differentiation	1	0	1	14	0.0743099	0.225946	ENSGALG00000002021(ZC3H12A)	-
BP	GO:0048147	negative regulation of fibroblast proliferation	1	0	1	14	0.0743099	0.225946	ENSGALG00000026098(IL8)	-
BP	GO:0070670	response to interleukin-4	1	0	1	14	0.0743099	0.225946	ENSGALG00000033520(DCSTAMP)	-
BP	GO:0071353	cellular response to interleukin-4	1	0	1	14	0.0743099	0.225946	ENSGALG00000033520(DCSTAMP)	-
BP	GO:0072576	liver morphogenesis	1	0	1	14	0.0743099	0.225946	ENSGALG00000013861(TNFAIP3)	-
BP	GO:0097164	ammonium ion metabolic process	1	0	1	14	0.0743099	0.225946	ENSGALG00000004491(DMGDH)	-
BP	GO:0097345	mitochondrial outer membrane permeabilization	0	1	1	14	0.0743099	0.225946	-	ENSGALG00000028810(CHCHD10)
BP	GO:1900117	regulation of execution phase of apoptosis	1	0	1	14	0.0743099	0.225946	ENSGALG00000002021(ZC3H12A)	-
BP	GO:1902230	negative regulation of intrinsic apoptotic signaling pathway in response to DNA damage	0	1	1	14	0.0743099	0.225946	-	ENSGALG00000006326(MIF)
BP	GO:0090305	nucleic acid phosphodiester bond hydrolysis	1	2	3	178	0.0744997	0.225946	ENSGALG00000002021(ZC3H12A)	ENSGALG00000003196(RNASE6),ENSGALG00000027165(RSFR)
MF	GO:0019783	ubiquitin-like protein peptidase activity	2	0	2	84	0.0745844	0.265404	ENSGALG00000002021(ZC3H12A),ENSGALG00000013861(TNFAIP3)	-
MF	GO:0052689	carboxylic ester hydrolase activity	2	0	2	84	0.0745844	0.265404	ENSGALG00000015662,ENSGALG00000035505(AOAH)	-
BP	GO:1902107	positive regulation of leukocyte differentiation	2	0	2	82	0.074677	0.225946	ENSGALG00000013372(IL7R),ENSGALG00000033520(DCSTAMP)	-
BP	GO:1903708	positive regulation of hemopoiesis	2	0	2	82	0.074677	0.225946	ENSGALG00000013372(IL7R),ENSGALG00000033520(DCSTAMP)	-
BP	GO:0006631	fatty acid metabolic process	2	1	3	179	0.0754831	0.227967	ENSGALG00000033635(PTGS2),ENSGALG00000035505(AOAH)	ENSGALG00000006326(MIF)
BP	GO:0045598	regulation of fat cell differentiation	2	0	2	83	0.0762576	0.229886	ENSGALG00000002021(ZC3H12A),ENSGALG00000033635(PTGS2)	-
BP	GO:0032102	negative regulation of response to external stimulus	2	1	3	181	0.0774672	0.231352	ENSGALG00000013861(TNFAIP3),ENSGALG00000035505(AOAH)	ENSGALG00000006326(MIF)
MF	GO:0035925	mRNA 3'-UTR AU-rich region binding	1	0	1	15	0.077518	0.265845	ENSGALG00000002021(ZC3H12A)	-
BP	GO:0008217	regulation of blood pressure	2	0	2	84	0.0778489	0.231352	ENSGALG00000033635(PTGS2),ENSGALG00000037545(GRIP2)	-
MF	GO:0038023	signaling receptor activity	7	1	8	838	0.0783154	0.265845	ENSGALG00000002170,ENSGALG00000004221(IL22RA1),ENSGALG00000006576(GRM3),ENSGALG00000008166(TLR15),ENSGALG00000011796,ENSGALG00000013372(IL7R),ENSGALG00000038995(GRIA4)	ENSGALG00000005938
MF	GO:0060089	molecular transducer activity	7	1	8	838	0.0783154	0.265845	ENSGALG00000002170,ENSGALG00000004221(IL22RA1),ENSGALG00000006576(GRM3),ENSGALG00000008166(TLR15),ENSGALG00000011796,ENSGALG00000013372(IL7R),ENSGALG00000038995(GRIA4)	ENSGALG00000005938
BP	GO:0048872	homeostasis of number of cells	2	1	3	182	0.0784678	0.231352	ENSGALG00000013372(IL7R),ENSGALG00000013861(TNFAIP3)	ENSGALG00000006326(MIF)
BP	GO:0042325	regulation of phosphorylation	6	1	7	681	0.0791602	0.231352	ENSGALG00000002021(ZC3H12A),ENSGALG00000002982(SLC2A6),ENSGALG00000011796,ENSGALG00000013861(TNFAIP3),ENSGALG00000030907(CSF3),ENSGALG00000033635(PTGS2)	ENSGALG00000006326(MIF)
BP	GO:0001913	T cell mediated cytotoxicity	1	0	1	15	0.0794046	0.231352	ENSGALG00000013372(IL7R)	-
BP	GO:0009110	vitamin biosynthetic process	0	1	1	15	0.0794046	0.231352	-	ENSGALG00000016570
BP	GO:0009164	nucleoside catabolic process	1	0	1	15	0.0794046	0.231352	ENSGALG00000015141(GDA)	-
BP	GO:0014002	astrocyte development	0	1	1	15	0.0794046	0.231352	-	ENSGALG00000021569(C1QA)
BP	GO:0033028	myeloid cell apoptotic process	0	1	1	15	0.0794046	0.231352	-	ENSGALG00000006326(MIF)
BP	GO:0034390	smooth muscle cell apoptotic process	1	0	1	15	0.0794046	0.231352	ENSGALG00000038995(GRIA4)	-
BP	GO:0034391	regulation of smooth muscle cell apoptotic process	1	0	1	15	0.0794046	0.231352	ENSGALG00000038995(GRIA4)	-
BP	GO:0044275	cellular carbohydrate catabolic process	1	0	1	15	0.0794046	0.231352	ENSGALG00000035505(AOAH)	-
BP	GO:0044827	modulation by host of viral genome replication	1	0	1	15	0.0794046	0.231352	ENSGALG00000002021(ZC3H12A)	-
BP	GO:0045622	regulation of T-helper cell differentiation	1	0	1	15	0.0794046	0.231352	ENSGALG00000002021(ZC3H12A)	-
BP	GO:0050691	regulation of defense response to virus by host	1	0	1	15	0.0794046	0.231352	ENSGALG00000002021(ZC3H12A)	-
BP	GO:0050832	defense response to fungus	1	0	1	15	0.0794046	0.231352	ENSGALG00000024272(S100A12)	-
BP	GO:0050873	brown fat cell differentiation	1	0	1	15	0.0794046	0.231352	ENSGALG00000033635(PTGS2)	-
BP	GO:0090335	regulation of brown fat cell differentiation	1	0	1	15	0.0794046	0.231352	ENSGALG00000033635(PTGS2)	-
BP	GO:2000191	regulation of fatty acid transport	0	1	1	15	0.0794046	0.231352	-	ENSGALG00000006326(MIF)
BP	GO:0001525	angiogenesis	2	2	4	296	0.0796352	0.231615	ENSGALG00000002021(ZC3H12A),ENSGALG00000026098(IL8)	ENSGALG00000016945(LECT1),ENSGALG00000027165(RSFR)
CC	GO:0045095	keratin filament	1	0	1	17	0.0800978	0.894171	ENSGALG00000035972(KRT75)	-
BP	GO:1902531	regulation of intracellular signal transduction	7	2	9	964	0.0801008	0.23256	ENSGALG00000002021(ZC3H12A),ENSGALG00000013861(TNFAIP3),ENSGALG00000024272(S100A12),ENSGALG00000030907(CSF3),ENSGALG00000032717(CCL4),ENSGALG00000033635(PTGS2),ENSGALG00000034478(CCL4)	ENSGALG00000006326(MIF),ENSGALG00000015362(TRAT1)
BP	GO:0018105	peptidyl-serine phosphorylation	2	1	3	184	0.0804864	0.233269	ENSGALG00000030907(CSF3),ENSGALG00000033635(PTGS2)	ENSGALG00000006326(MIF)
BP	GO:0043433	negative regulation of DNA-binding transcription factor activity	2	0	2	86	0.081063	0.234436	ENSGALG00000002021(ZC3H12A),ENSGALG00000013861(TNFAIP3)	-
BP	GO:0044283	small molecule biosynthetic process	2	2	4	298	0.0811726	0.234436	ENSGALG00000006565,ENSGALG00000033635(PTGS2)	ENSGALG00000006326(MIF),ENSGALG00000016570
MF	GO:0070851	growth factor receptor binding	2	0	2	89	0.0823887	0.265845	ENSGALG00000029940(IL1B),ENSGALG00000030907(CSF3)	-
MF	GO:0004806	triglyceride lipase activity	1	0	1	16	0.0824701	0.265845	ENSGALG00000015662	-
MF	GO:0005310	dicarboxylic acid transmembrane transporter activity	1	0	1	16	0.0824701	0.265845	ENSGALG00000005995(SLC13A5)	-
MF	GO:0005504	fatty acid binding	1	0	1	16	0.0824701	0.265845	ENSGALG00000011986(FABP2)	-
MF	GO:0070530	K63-linked polyubiquitin modification-dependent protein binding	1	0	1	16	0.0824701	0.265845	ENSGALG00000013861(TNFAIP3)	-
BP	GO:1901136	carbohydrate derivative catabolic process	2	0	2	87	0.0826854	0.238388	ENSGALG00000015141(GDA),ENSGALG00000035505(AOAH)	-
BP	GO:0001919	regulation of receptor recycling	0	1	1	16	0.0844717	0.238542	-	ENSGALG00000015362(TRAT1)
BP	GO:0033081	regulation of T cell differentiation in thymus	1	0	1	16	0.0844717	0.238542	ENSGALG00000013372(IL7R)	-
BP	GO:0034122	negative regulation of toll-like receptor signaling pathway	1	0	1	16	0.0844717	0.238542	ENSGALG00000013861(TNFAIP3)	-
BP	GO:0044273	sulfur compound catabolic process	1	0	1	16	0.0844717	0.238542	ENSGALG00000006565	-
BP	GO:0045736	negative regulation of cyclin-dependent protein serine/threonine kinase activity	1	0	1	16	0.0844717	0.238542	ENSGALG00000013861(TNFAIP3)	-
BP	GO:0050857	positive regulation of antigen receptor-mediated signaling pathway	0	1	1	16	0.0844717	0.238542	-	ENSGALG00000015362(TRAT1)
BP	GO:0051457	maintenance of protein location in nucleus	0	1	1	16	0.0844717	0.238542	-	ENSGALG00000028810(CHCHD10)
BP	GO:0061900	glial cell activation	0	1	1	16	0.0844717	0.238542	-	ENSGALG00000021569(C1QA)
BP	GO:0070232	regulation of T cell apoptotic process	1	0	1	16	0.0844717	0.238542	ENSGALG00000013372(IL7R)	-
BP	GO:1901223	negative regulation of NIK/NF-kappaB signaling	1	0	1	16	0.0844717	0.238542	ENSGALG00000002021(ZC3H12A)	-
BP	GO:1902110	positive regulation of mitochondrial membrane permeability involved in apoptotic process	0	1	1	16	0.0844717	0.238542	-	ENSGALG00000028810(CHCHD10)
BP	GO:1903798	regulation of miRNA maturation	1	0	1	16	0.0844717	0.238542	ENSGALG00000002021(ZC3H12A)	-
CC	GO:0005922	connexin complex	1	0	1	18	0.0846079	0.894171	ENSGALG00000022720(GJB2)	-
BP	GO:0002695	negative regulation of leukocyte activation	2	0	2	89	0.0859602	0.242331	ENSGALG00000002021(ZC3H12A),ENSGALG00000013861(TNFAIP3)	-
MF	GO:0004970	ionotropic glutamate receptor activity	1	0	1	17	0.0873959	0.278447	ENSGALG00000038995(GRIA4)	-
CC	GO:0099056	integral component of presynaptic membrane	1	0	1	19	0.0890962	0.894171	ENSGALG00000006576(GRM3)	-
BP	GO:0016579	protein deubiquitination	2	0	2	91	0.0892739	0.246866	ENSGALG00000002021(ZC3H12A),ENSGALG00000013861(TNFAIP3)	-
BP	GO:0001522	pseudouridine synthesis	0	1	1	17	0.0895113	0.246866	-	ENSGALG00000037671
BP	GO:0010737	protein kinase A signaling	0	1	1	17	0.0895113	0.246866	-	ENSGALG00000006326(MIF)
BP	GO:0014829	vascular associated smooth muscle contraction	1	0	1	17	0.0895113	0.246866	ENSGALG00000037545(GRIP2)	-
BP	GO:0032892	positive regulation of organic acid transport	0	1	1	17	0.0895113	0.246866	-	ENSGALG00000006326(MIF)
BP	GO:0034405	response to fluid shear stress	1	0	1	17	0.0895113	0.246866	ENSGALG00000033635(PTGS2)	-
BP	GO:0034656	nucleobase-containing small molecule catabolic process	1	0	1	17	0.0895113	0.246866	ENSGALG00000015141(GDA)	-
BP	GO:0050892	intestinal absorption	1	0	1	17	0.0895113	0.246866	ENSGALG00000011986(FABP2)	-
BP	GO:0061082	myeloid leukocyte cytokine production	0	1	1	17	0.0895113	0.246866	-	ENSGALG00000006326(MIF)
BP	GO:0070920	regulation of production of small RNA involved in gene silencing by RNA	1	0	1	17	0.0895113	0.246866	ENSGALG00000002021(ZC3H12A)	-
BP	GO:0071470	cellular response to osmotic stress	1	0	1	17	0.0895113	0.246866	ENSGALG00000033635(PTGS2)	-
BP	GO:1900745	positive regulation of p38MAPK cascade	1	0	1	17	0.0895113	0.246866	ENSGALG00000002021(ZC3H12A)	-
BP	GO:1904030	negative regulation of cyclin-dependent protein kinase activity	1	0	1	17	0.0895113	0.246866	ENSGALG00000013861(TNFAIP3)	-
MF	GO:0008083	growth factor activity	2	0	2	95	0.0920687	0.284146	ENSGALG00000026098(IL8),ENSGALG00000030907(CSF3)	-
MF	GO:0005343	organic acid:sodium symporter activity	1	0	1	18	0.0922957	0.284146	ENSGALG00000005995(SLC13A5)	-
MF	GO:0030159	signaling receptor complex adaptor activity	1	0	1	18	0.0922957	0.284146	ENSGALG00000037545(GRIP2)	-
BP	GO:0045619	regulation of lymphocyte differentiation	2	0	2	93	0.0926255	0.254604	ENSGALG00000002021(ZC3H12A),ENSGALG00000013372(IL7R)	-
BP	GO:1905952	regulation of lipid localization	1	1	2	93	0.0926255	0.254604	ENSGALG00000002021(ZC3H12A)	ENSGALG00000006326(MIF)
BP	GO:0002704	negative regulation of leukocyte mediated immunity	1	0	1	18	0.0945236	0.255569	ENSGALG00000013372(IL7R)	-
BP	GO:0009162	deoxyribonucleoside monophosphate metabolic process	1	0	1	18	0.0945236	0.255569	ENSGALG00000015141(GDA)	-
BP	GO:0021801	cerebral cortex radial glia-guided migration	1	0	1	18	0.0945236	0.255569	ENSGALG00000007993(DCX)	-
BP	GO:0022030	telencephalon glial cell migration	1	0	1	18	0.0945236	0.255569	ENSGALG00000007993(DCX)	-
BP	GO:0035794	positive regulation of mitochondrial membrane permeability	0	1	1	18	0.0945236	0.255569	-	ENSGALG00000028810(CHCHD10)
BP	GO:0050850	positive regulation of calcium-mediated signaling	0	1	1	18	0.0945236	0.255569	-	ENSGALG00000015362(TRAT1)
BP	GO:0072538	T-helper 17 type immune response	1	0	1	18	0.0945236	0.255569	ENSGALG00000002021(ZC3H12A)	-
BP	GO:1902108	regulation of mitochondrial membrane permeability involved in apoptotic process	0	1	1	18	0.0945236	0.255569	-	ENSGALG00000028810(CHCHD10)
BP	GO:1902253	regulation of intrinsic apoptotic signaling pathway by p53 class mediator	0	1	1	18	0.0945236	0.255569	-	ENSGALG00000006326(MIF)
BP	GO:1902686	mitochondrial outer membrane permeabilization involved in programmed cell death	0	1	1	18	0.0945236	0.255569	-	ENSGALG00000028810(CHCHD10)
BP	GO:0050866	negative regulation of cell activation	2	0	2	97	0.099437	0.264651	ENSGALG00000002021(ZC3H12A),ENSGALG00000013861(TNFAIP3)	-
BP	GO:0000096	sulfur amino acid metabolic process	1	0	1	19	0.0995087	0.264651	ENSGALG00000006565	-
BP	GO:0034661	ncRNA catabolic process	1	0	1	19	0.0995087	0.264651	ENSGALG00000002021(ZC3H12A)	-
BP	GO:0042278	purine nucleoside metabolic process	1	0	1	19	0.0995087	0.264651	ENSGALG00000015141(GDA)	-
BP	GO:0045428	regulation of nitric oxide biosynthetic process	1	0	1	19	0.0995087	0.264651	ENSGALG00000002021(ZC3H12A)	-
BP	GO:0046636	negative regulation of alpha-beta T cell activation	1	0	1	19	0.0995087	0.264651	ENSGALG00000002021(ZC3H12A)	-
BP	GO:0051966	regulation of synaptic transmission, glutamatergic	1	0	1	19	0.0995087	0.264651	ENSGALG00000006576(GRM3)	-
BP	GO:0080164	regulation of nitric oxide metabolic process	1	0	1	19	0.0995087	0.264651	ENSGALG00000002021(ZC3H12A)	-
BP	GO:1901797	negative regulation of signal transduction by p53 class mediator	0	1	1	19	0.0995087	0.264651	-	ENSGALG00000006326(MIF)
BP	GO:1903793	positive regulation of anion transport	0	1	1	19	0.0995087	0.264651	-	ENSGALG00000006326(MIF)
BP	GO:0018209	peptidyl-serine modification	2	1	3	202	0.0996447	0.264651	ENSGALG00000030907(CSF3),ENSGALG00000033635(PTGS2)	ENSGALG00000006326(MIF)
BP	GO:0072330	monocarboxylic acid biosynthetic process	1	1	2	98	0.101162	0.268249	ENSGALG00000033635(PTGS2)	ENSGALG00000006326(MIF)
MF	GO:0005215	transporter activity	5	3	8	889	0.101729	0.307174	ENSGALG00000002982(SLC2A6),ENSGALG00000005995(SLC13A5),ENSGALG00000012094(SLC35F4),ENSGALG00000026768(SLCO4C1),ENSGALG00000038995(GRIA4)	ENSGALG00000006471(SLCO2A1),ENSGALG00000008722(MCOLN2),ENSGALG00000021395
MF	GO:0016814	hydrolase activity, acting on carbon-nitrogen (but not peptide) bonds, in cyclic amidines	1	0	1	20	0.102018	0.307174	ENSGALG00000015141(GDA)	-
BP	GO:0030224	monocyte differentiation	1	0	1	20	0.104467	0.272752	ENSGALG00000033520(DCSTAMP)	-
BP	GO:0042304	regulation of fatty acid biosynthetic process	1	0	1	20	0.104467	0.272752	ENSGALG00000033635(PTGS2)	-
BP	GO:0044788	modulation by host of viral process	1	0	1	20	0.104467	0.272752	ENSGALG00000002021(ZC3H12A)	-
BP	GO:0045124	regulation of bone resorption	1	0	1	20	0.104467	0.272752	ENSGALG00000033520(DCSTAMP)	-
BP	GO:0050869	negative regulation of B cell activation	1	0	1	20	0.104467	0.272752	ENSGALG00000013861(TNFAIP3)	-
BP	GO:0060117	auditory receptor cell development	0	1	1	20	0.104467	0.272752	-	ENSGALG00000035375(LRTOMT)
BP	GO:1901658	glycosyl compound catabolic process	1	0	1	20	0.104467	0.272752	ENSGALG00000015141(GDA)	-
BP	GO:1905710	positive regulation of membrane permeability	0	1	1	20	0.104467	0.272752	-	ENSGALG00000028810(CHCHD10)
BP	GO:2000352	negative regulation of endothelial cell apoptotic process	1	0	1	20	0.104467	0.272752	ENSGALG00000013861(TNFAIP3)	-
BP	GO:0002221	pattern recognition receptor signaling pathway	2	0	2	100	0.104636	0.272752	ENSGALG00000008166(TLR15),ENSGALG00000013861(TNFAIP3)	-
BP	GO:0016310	phosphorylation	6	4	10	1169	0.104676	0.272752	ENSGALG00000002021(ZC3H12A),ENSGALG00000002982(SLC2A6),ENSGALG00000011796,ENSGALG00000013861(TNFAIP3),ENSGALG00000030907(CSF3),ENSGALG00000033635(PTGS2)	ENSGALG00000000736(MATK),ENSGALG00000006326(MIF),ENSGALG00000035058(CAMKV),ENSGALG00000037671
BP	GO:1902532	negative regulation of intracellular signal transduction	3	1	4	327	0.105095	0.273412	ENSGALG00000002021(ZC3H12A),ENSGALG00000013861(TNFAIP3),ENSGALG00000033635(PTGS2)	ENSGALG00000006326(MIF)
BP	GO:0007165	signal transduction	17	7	24	3435	0.105341	0.273621	ENSGALG00000002021(ZC3H12A),ENSGALG00000004221(IL22RA1),ENSGALG00000006576(GRM3),ENSGALG00000007993(DCX),ENSGALG00000008166(TLR15),ENSGALG00000011796,ENSGALG00000013372(IL7R),ENSGALG00000013861(TNFAIP3),ENSGALG00000024272(S100A12),ENSGALG00000026098(IL8),ENSGALG00000026663(CX3CL1),ENSGALG00000030907(CSF3),ENSGALG00000032717(CCL4),ENSGALG00000033635(PTGS2),ENSGALG00000034478(CCL4),ENSGALG000000375…	ENSGALG00000005938,ENSGALG00000006326(MIF),ENSGALG00000012801(LY86),ENSGALG00000015362(TRAT1),ENSGALG00000028810(CHCHD10),ENSGALG00000035690(RAPGEFL1),ENSGALG00000055067
BP	GO:0031349	positive regulation of defense response	2	0	2	101	0.106386	0.275469	ENSGALG00000026098(IL8),ENSGALG00000033635(PTGS2)	-
BP	GO:2001242	regulation of intrinsic apoptotic signaling pathway	1	1	2	101	0.106386	0.275469	ENSGALG00000033635(PTGS2)	ENSGALG00000006326(MIF)
MF	GO:0008171	O-methyltransferase activity	0	1	1	21	0.10684	0.314776	-	ENSGALG00000035375(LRTOMT)
MF	GO:0019239	deaminase activity	1	0	1	21	0.10684	0.314776	ENSGALG00000015141(GDA)	-
BP	GO:0031348	negative regulation of defense response	2	0	2	102	0.108143	0.278039	ENSGALG00000013861(TNFAIP3),ENSGALG00000035505(AOAH)	-
BP	GO:0009069	serine family amino acid metabolic process	1	0	1	21	0.109398	0.278039	ENSGALG00000006565	-
BP	GO:0009154	purine ribonucleotide catabolic process	1	0	1	21	0.109398	0.278039	ENSGALG00000015141(GDA)	-
BP	GO:0009620	response to fungus	1	0	1	21	0.109398	0.278039	ENSGALG00000024272(S100A12)	-
BP	GO:0021952	central nervous system projection neuron axonogenesis	1	0	1	21	0.109398	0.278039	ENSGALG00000007993(DCX)	-
BP	GO:0034331	cell junction maintenance	0	1	1	21	0.109398	0.278039	-	ENSGALG00000028810(CHCHD10)
BP	GO:0043370	regulation of CD4-positive, alpha-beta T cell differentiation	1	0	1	21	0.109398	0.278039	ENSGALG00000002021(ZC3H12A)	-
BP	GO:0062237	protein localization to postsynapse	1	0	1	21	0.109398	0.278039	ENSGALG00000037545(GRIP2)	-
BP	GO:0072666	establishment of protein localization to vacuole	1	0	1	21	0.109398	0.278039	ENSGALG00000013861(TNFAIP3)	-
BP	GO:1902042	negative regulation of extrinsic apoptotic signaling pathway via death domain receptors	1	0	1	21	0.109398	0.278039	ENSGALG00000013861(TNFAIP3)	-
BP	GO:1902229	regulation of intrinsic apoptotic signaling pathway in response to DNA damage	0	1	1	21	0.109398	0.278039	-	ENSGALG00000006326(MIF)
BP	GO:1903539	protein localization to postsynaptic membrane	1	0	1	21	0.109398	0.278039	ENSGALG00000037545(GRIP2)	-
BP	GO:0050731	positive regulation of peptidyl-tyrosine phosphorylation	1	1	2	103	0.109908	0.278907	ENSGALG00000030907(CSF3)	ENSGALG00000006326(MIF)
CC	GO:0005791	rough endoplasmic reticulum	1	0	1	24	0.111216	0.894171	ENSGALG00000002021(ZC3H12A)	-
CC	GO:0005921	gap junction	1	0	1	24	0.111216	0.894171	ENSGALG00000022720(GJB2)	-
CC	GO:0031312	extrinsic component of organelle membrane	1	0	1	24	0.111216	0.894171	ENSGALG00000002021(ZC3H12A)	-
MF	GO:0016645	oxidoreductase activity, acting on the CH-NH group of donors	1	0	1	22	0.111637	0.32541	ENSGALG00000004491(DMGDH)	-
BP	GO:0050851	antigen receptor-mediated signaling pathway	1	1	2	104	0.111681	0.282972	ENSGALG00000002021(ZC3H12A)	ENSGALG00000015362(TRAT1)
BP	GO:0007219	Notch signaling pathway	2	0	2	105	0.113462	0.286972	ENSGALG00000037545(GRIP2),ENSGALG00000040832(CFD)	-
BP	GO:0002526	acute inflammatory response	1	0	1	22	0.114302	0.286972	ENSGALG00000033635(PTGS2)	-
BP	GO:0007007	inner mitochondrial membrane organization	0	1	1	22	0.114302	0.286972	-	ENSGALG00000028810(CHCHD10)
BP	GO:0050856	regulation of T cell receptor signaling pathway	0	1	1	22	0.114302	0.286972	-	ENSGALG00000015362(TRAT1)
BP	GO:0062125	regulation of mitochondrial gene expression	0	1	1	22	0.114302	0.286972	-	ENSGALG00000028810(CHCHD10)
BP	GO:0071108	protein K48-linked deubiquitination	1	0	1	22	0.114302	0.286972	ENSGALG00000013861(TNFAIP3)	-
BP	GO:0010035	response to inorganic substance	3	0	3	215	0.114522	0.287087	ENSGALG00000002021(ZC3H12A),ENSGALG00000005995(SLC13A5),ENSGALG00000013861(TNFAIP3)	-
BP	GO:0006575	cellular modified amino acid metabolic process	2	0	2	106	0.11525	0.288038	ENSGALG00000006565,ENSGALG00000048781	-
BP	GO:0070646	protein modification by small protein removal	2	0	2	106	0.11525	0.288038	ENSGALG00000002021(ZC3H12A),ENSGALG00000013861(TNFAIP3)	-
CC	GO:0031305	integral component of mitochondrial inner membrane	0	1	1	25	0.115576	0.894171	-	ENSGALG00000028810(CHCHD10)
MF	GO:0005246	calcium channel regulator activity	1	0	1	23	0.116409	0.328824	ENSGALG00000006576(GRM3)	-
MF	GO:0035198	miRNA binding	1	0	1	23	0.116409	0.328824	ENSGALG00000002021(ZC3H12A)	-
MF	GO:0042056	chemoattractant activity	0	1	1	23	0.116409	0.328824	-	ENSGALG00000006326(MIF)
BP	GO:0001932	regulation of protein phosphorylation	5	1	6	609	0.117009	0.291993	ENSGALG00000002021(ZC3H12A),ENSGALG00000011796,ENSGALG00000013861(TNFAIP3),ENSGALG00000030907(CSF3),ENSGALG00000033635(PTGS2)	ENSGALG00000006326(MIF)
BP	GO:0006195	purine nucleotide catabolic process	1	0	1	23	0.11918	0.292549	ENSGALG00000015141(GDA)	-
BP	GO:0007215	glutamate receptor signaling pathway	1	0	1	23	0.11918	0.292549	ENSGALG00000006576(GRM3)	-
BP	GO:0007568	aging	0	1	1	23	0.11918	0.292549	-	ENSGALG00000021569(C1QA)
BP	GO:0009112	nucleobase metabolic process	1	0	1	23	0.11918	0.292549	ENSGALG00000015141(GDA)	-
BP	GO:0030225	macrophage differentiation	0	1	1	23	0.11918	0.292549	-	ENSGALG00000029669(C1QC)
BP	GO:0042771	intrinsic apoptotic signaling pathway in response to DNA damage by p53 class mediator	0	1	1	23	0.11918	0.292549	-	ENSGALG00000006326(MIF)
BP	GO:0043516	regulation of DNA damage response, signal transduction by p53 class mediator	0	1	1	23	0.11918	0.292549	-	ENSGALG00000006326(MIF)
BP	GO:0045581	negative regulation of T cell differentiation	1	0	1	23	0.11918	0.292549	ENSGALG00000002021(ZC3H12A)	-
BP	GO:0060964	regulation of miRNA-mediated gene silencing	1	0	1	23	0.11918	0.292549	ENSGALG00000002021(ZC3H12A)	-
BP	GO:0070536	protein K63-linked deubiquitination	1	0	1	23	0.11918	0.292549	ENSGALG00000013861(TNFAIP3)	-
BP	GO:1904894	positive regulation of receptor signaling pathway via STAT	1	0	1	23	0.11918	0.292549	ENSGALG00000013372(IL7R)	-
CC	GO:0098889	intrinsic component of presynaptic membrane	1	0	1	26	0.119915	0.894171	ENSGALG00000006576(GRM3)	-
BP	GO:0040011	locomotion	6	1	7	759	0.121983	0.297063	ENSGALG00000002021(ZC3H12A),ENSGALG00000011668(IL8L1),ENSGALG00000026098(IL8),ENSGALG00000032717(CCL4),ENSGALG00000034478(CCL4),ENSGALG00000046160	ENSGALG00000006326(MIF)
BP	GO:2001233	regulation of apoptotic signaling pathway	2	1	3	222	0.122866	0.297063	ENSGALG00000013861(TNFAIP3),ENSGALG00000033635(PTGS2)	ENSGALG00000006326(MIF)
BP	GO:0019220	regulation of phosphate metabolic process	6	1	7	762	0.123835	0.297063	ENSGALG00000002021(ZC3H12A),ENSGALG00000002982(SLC2A6),ENSGALG00000011796,ENSGALG00000013861(TNFAIP3),ENSGALG00000030907(CSF3),ENSGALG00000033635(PTGS2)	ENSGALG00000006326(MIF)
BP	GO:0001881	receptor recycling	0	1	1	24	0.124032	0.297063	-	ENSGALG00000015362(TRAT1)
BP	GO:0002686	negative regulation of leukocyte migration	0	1	1	24	0.124032	0.297063	-	ENSGALG00000006326(MIF)
BP	GO:0008347	glial cell migration	1	0	1	24	0.124032	0.297063	ENSGALG00000007993(DCX)	-
BP	GO:0009394	2'-deoxyribonucleotide metabolic process	1	0	1	24	0.124032	0.297063	ENSGALG00000015141(GDA)	-
BP	GO:0010883	regulation of lipid storage	1	0	1	24	0.124032	0.297063	ENSGALG00000002021(ZC3H12A)	-
BP	GO:0019692	deoxyribose phosphate metabolic process	1	0	1	24	0.124032	0.297063	ENSGALG00000015141(GDA)	-
BP	GO:0045824	negative regulation of innate immune response	1	0	1	24	0.124032	0.297063	ENSGALG00000013861(TNFAIP3)	-
BP	GO:0046850	regulation of bone remodeling	1	0	1	24	0.124032	0.297063	ENSGALG00000033520(DCSTAMP)	-
BP	GO:0046902	regulation of mitochondrial membrane permeability	0	1	1	24	0.124032	0.297063	-	ENSGALG00000028810(CHCHD10)
BP	GO:0050482	arachidonic acid secretion	0	1	1	24	0.124032	0.297063	-	ENSGALG00000006326(MIF)
BP	GO:0140353	lipid export from cell	0	1	1	24	0.124032	0.297063	-	ENSGALG00000006326(MIF)
BP	GO:1903963	arachidonate transport	0	1	1	24	0.124032	0.297063	-	ENSGALG00000006326(MIF)
BP	GO:2000249	regulation of actin cytoskeleton reorganization	1	0	1	24	0.124032	0.297063	ENSGALG00000030907(CSF3)	-
BP	GO:0006979	response to oxidative stress	3	0	3	223	0.124076	0.297063	ENSGALG00000002021(ZC3H12A),ENSGALG00000013861(TNFAIP3),ENSGALG00000033635(PTGS2)	-
CC	GO:0031304	intrinsic component of mitochondrial inner membrane	0	1	1	27	0.124233	0.894171	-	ENSGALG00000028810(CHCHD10)
BP	GO:0051174	regulation of phosphorus metabolic process	6	1	7	763	0.124456	0.297542	ENSGALG00000002021(ZC3H12A),ENSGALG00000002982(SLC2A6),ENSGALG00000011796,ENSGALG00000013861(TNFAIP3),ENSGALG00000030907(CSF3),ENSGALG00000033635(PTGS2)	ENSGALG00000006326(MIF)
MF	GO:0016860	intramolecular oxidoreductase activity	0	1	1	25	0.125876	0.351939	-	ENSGALG00000006326(MIF)
BP	GO:0002429	immune response-activating cell surface receptor signaling pathway	1	1	2	112	0.126128	0.300668	ENSGALG00000002021(ZC3H12A)	ENSGALG00000015362(TRAT1)
BP	GO:0002757	immune response-activating signal transduction	1	1	2	112	0.126128	0.300668	ENSGALG00000002021(ZC3H12A)	ENSGALG00000015362(TRAT1)
BP	GO:0006869	lipid transport	1	2	3	226	0.127732	0.302676	ENSGALG00000011986(FABP2)	ENSGALG00000006326(MIF),ENSGALG00000006471(SLCO2A1)
MF	GO:0004518	nuclease activity	1	2	3	232	0.128112	0.354573	ENSGALG00000002021(ZC3H12A)	ENSGALG00000003196(RNASE6),ENSGALG00000027165(RSFR)
BP	GO:0001910	regulation of leukocyte mediated cytotoxicity	1	0	1	25	0.128857	0.302676	ENSGALG00000013372(IL7R)	-
BP	GO:0002534	cytokine production involved in inflammatory response	1	0	1	25	0.128857	0.302676	ENSGALG00000002021(ZC3H12A)	-
BP	GO:0021799	cerebral cortex radially oriented cell migration	1	0	1	25	0.128857	0.302676	ENSGALG00000007993(DCX)	-
BP	GO:0032890	regulation of organic acid transport	0	1	1	25	0.128857	0.302676	-	ENSGALG00000006326(MIF)
BP	GO:0042551	neuron maturation	0	1	1	25	0.128857	0.302676	-	ENSGALG00000021569(C1QA)
BP	GO:0060147	regulation of post-transcriptional gene silencing	1	0	1	25	0.128857	0.302676	ENSGALG00000002021(ZC3H12A)	-
BP	GO:1900015	regulation of cytokine production involved in inflammatory response	1	0	1	25	0.128857	0.302676	ENSGALG00000002021(ZC3H12A)	-
BP	GO:1900368	regulation of post-transcriptional gene silencing by RNA	1	0	1	25	0.128857	0.302676	ENSGALG00000002021(ZC3H12A)	-
BP	GO:2000514	regulation of CD4-positive, alpha-beta T cell activation	1	0	1	25	0.128857	0.302676	ENSGALG00000002021(ZC3H12A)	-
BP	GO:0097190	apoptotic signaling pathway	2	2	4	353	0.128985	0.302676	ENSGALG00000013861(TNFAIP3),ENSGALG00000033635(PTGS2)	ENSGALG00000006326(MIF),ENSGALG00000028810(CHCHD10)
BP	GO:0051090	regulation of DNA-binding transcription factor activity	3	0	3	228	0.130192	0.305073	ENSGALG00000002021(ZC3H12A),ENSGALG00000013861(TNFAIP3),ENSGALG00000030907(CSF3)	-
BP	GO:0045597	positive regulation of cell differentiation	5	0	5	490	0.131507	0.306665	ENSGALG00000002021(ZC3H12A),ENSGALG00000013372(IL7R),ENSGALG00000030907(CSF3),ENSGALG00000033520(DCSTAMP),ENSGALG00000033635(PTGS2)	-
BP	GO:0002768	immune response-regulating cell surface receptor signaling pathway	1	1	2	115	0.131657	0.306665	ENSGALG00000002021(ZC3H12A)	ENSGALG00000015362(TRAT1)
BP	GO:0022411	cellular component disassembly	0	3	3	230	0.132668	0.306665	-	ENSGALG00000004771(C1QB),ENSGALG00000021569(C1QA),ENSGALG00000029669(C1QC)
BP	GO:0002762	negative regulation of myeloid leukocyte differentiation	0	1	1	26	0.133656	0.306665	-	ENSGALG00000029669(C1QC)
BP	GO:0006471	protein ADP-ribosylation	1	0	1	26	0.133656	0.306665	ENSGALG00000006443(MADPRT1)	-
BP	GO:0006584	catecholamine metabolic process	0	1	1	26	0.133656	0.306665	-	ENSGALG00000035375(LRTOMT)
BP	GO:0006809	nitric oxide biosynthetic process	1	0	1	26	0.133656	0.306665	ENSGALG00000002021(ZC3H12A)	-
BP	GO:0006826	iron ion transport	1	0	1	26	0.133656	0.306665	ENSGALG00000008997(STEAP4)	-
BP	GO:0009167	purine ribonucleoside monophosphate metabolic process	1	0	1	26	0.133656	0.306665	ENSGALG00000015141(GDA)	-
BP	GO:0009712	catechol-containing compound metabolic process	0	1	1	26	0.133656	0.306665	-	ENSGALG00000035375(LRTOMT)
BP	GO:0042149	cellular response to glucose starvation	1	0	1	26	0.133656	0.306665	ENSGALG00000002021(ZC3H12A)	-
BP	GO:0048146	positive regulation of fibroblast proliferation	0	1	1	26	0.133656	0.306665	-	ENSGALG00000006326(MIF)
BP	GO:0050922	negative regulation of chemotaxis	0	1	1	26	0.133656	0.306665	-	ENSGALG00000006326(MIF)
BP	GO:0070231	T cell apoptotic process	1	0	1	26	0.133656	0.306665	ENSGALG00000013372(IL7R)	-
BP	GO:1904036	negative regulation of epithelial cell apoptotic process	1	0	1	26	0.133656	0.306665	ENSGALG00000013861(TNFAIP3)	-
MF	GO:0003953	NAD+ nucleosidase activity	1	0	1	27	0.135244	0.366899	ENSGALG00000008166(TLR15)	-
MF	GO:0004532	exoribonuclease activity	1	0	1	27	0.135244	0.366899	ENSGALG00000002021(ZC3H12A)	-
BP	GO:0048514	blood vessel morphogenesis	2	2	4	361	0.136765	0.313265	ENSGALG00000002021(ZC3H12A),ENSGALG00000026098(IL8)	ENSGALG00000016945(LECT1),ENSGALG00000027165(RSFR)
BP	GO:0006970	response to osmotic stress	1	0	1	27	0.138428	0.313265	ENSGALG00000033635(PTGS2)	-
BP	GO:0009126	purine nucleoside monophosphate metabolic process	1	0	1	27	0.138428	0.313265	ENSGALG00000015141(GDA)	-
BP	GO:0009261	ribonucleotide catabolic process	1	0	1	27	0.138428	0.313265	ENSGALG00000015141(GDA)	-
BP	GO:0045620	negative regulation of lymphocyte differentiation	1	0	1	27	0.138428	0.313265	ENSGALG00000002021(ZC3H12A)	-
BP	GO:0046209	nitric oxide metabolic process	1	0	1	27	0.138428	0.313265	ENSGALG00000002021(ZC3H12A)	-
BP	GO:0048662	negative regulation of smooth muscle cell proliferation	1	0	1	27	0.138428	0.313265	ENSGALG00000013861(TNFAIP3)	-
BP	GO:0072523	purine-containing compound catabolic process	1	0	1	27	0.138428	0.313265	ENSGALG00000015141(GDA)	-
BP	GO:1900744	regulation of p38MAPK cascade	1	0	1	27	0.138428	0.313265	ENSGALG00000002021(ZC3H12A)	-
BP	GO:1901216	positive regulation of neuron death	0	1	1	27	0.138428	0.313265	-	ENSGALG00000021569(C1QA)
BP	GO:0008015	blood circulation	3	0	3	235	0.138932	0.313974	ENSGALG00000002021(ZC3H12A),ENSGALG00000033635(PTGS2),ENSGALG00000037545(GRIP2)	-
BP	GO:0006110	regulation of glycolytic process	1	0	1	28	0.143175	0.318768	ENSGALG00000002982(SLC2A6)	-
BP	GO:0009262	deoxyribonucleotide metabolic process	1	0	1	28	0.143175	0.318768	ENSGALG00000015141(GDA)	-
BP	GO:0021955	central nervous system neuron axonogenesis	1	0	1	28	0.143175	0.318768	ENSGALG00000007993(DCX)	-
BP	GO:0030851	granulocyte differentiation	0	1	1	28	0.143175	0.318768	-	ENSGALG00000029669(C1QC)
BP	GO:0031341	regulation of cell killing	1	0	1	28	0.143175	0.318768	ENSGALG00000013372(IL7R)	-
BP	GO:0042093	T-helper cell differentiation	1	0	1	28	0.143175	0.318768	ENSGALG00000002021(ZC3H12A)	-
BP	GO:0042398	cellular modified amino acid biosynthetic process	1	0	1	28	0.143175	0.318768	ENSGALG00000006565	-
BP	GO:0050918	positive chemotaxis	0	1	1	28	0.143175	0.318768	-	ENSGALG00000006326(MIF)
BP	GO:0060966	regulation of gene silencing by RNA	1	0	1	28	0.143175	0.318768	ENSGALG00000002021(ZC3H12A)	-
BP	GO:0072595	maintenance of protein localization in organelle	0	1	1	28	0.143175	0.318768	-	ENSGALG00000028810(CHCHD10)
BP	GO:2000351	regulation of endothelial cell apoptotic process	1	0	1	28	0.143175	0.318768	ENSGALG00000013861(TNFAIP3)	-
MF	GO:0061980	regulatory RNA binding	1	0	1	29	0.144512	0.384746	ENSGALG00000002021(ZC3H12A)	-
MF	GO:0016798	hydrolase activity, acting on glycosyl bonds	1	1	2	125	0.144631	0.384746	ENSGALG00000008166(TLR15)	ENSGALG00000037671
CC	GO:0005637	nuclear inner membrane	1	0	1	32	0.145514	0.894171	ENSGALG00000033635(PTGS2)	-
BP	GO:0001818	negative regulation of cytokine production	2	0	2	123	0.146664	0.326096	ENSGALG00000002021(ZC3H12A),ENSGALG00000013861(TNFAIP3)	-
BP	GO:0002294	CD4-positive, alpha-beta T cell differentiation involved in immune response	1	0	1	29	0.147897	0.326202	ENSGALG00000002021(ZC3H12A)	-
BP	GO:0030838	positive regulation of actin filament polymerization	1	0	1	29	0.147897	0.326202	ENSGALG00000030907(CSF3)	-
BP	GO:0030890	positive regulation of B cell proliferation	0	1	1	29	0.147897	0.326202	-	ENSGALG00000006326(MIF)
BP	GO:0042461	photoreceptor cell development	1	0	1	29	0.147897	0.326202	ENSGALG00000007993(DCX)	-
BP	GO:0098869	cellular oxidant detoxification	1	0	1	29	0.147897	0.326202	ENSGALG00000033635(PTGS2)	-
BP	GO:2001057	reactive nitrogen species metabolic process	1	0	1	29	0.147897	0.326202	ENSGALG00000002021(ZC3H12A)	-
MF	GO:0043621	protein self-association	1	0	1	30	0.14911	0.392847	ENSGALG00000013861(TNFAIP3)	-
BP	GO:0046649	lymphocyte activation	3	1	4	376	0.151857	0.330383	ENSGALG00000002021(ZC3H12A),ENSGALG00000013372(IL7R),ENSGALG00000013861(TNFAIP3)	ENSGALG00000006326(MIF)
BP	GO:0000768	syncytium formation by plasma membrane fusion	1	0	1	30	0.152592	0.330383	ENSGALG00000033520(DCSTAMP)	-
BP	GO:0000959	mitochondrial RNA metabolic process	0	1	1	30	0.152592	0.330383	-	ENSGALG00000028810(CHCHD10)
BP	GO:0002287	alpha-beta T cell activation involved in immune response	1	0	1	30	0.152592	0.330383	ENSGALG00000002021(ZC3H12A)	-
BP	GO:0002293	alpha-beta T cell differentiation involved in immune response	1	0	1	30	0.152592	0.330383	ENSGALG00000002021(ZC3H12A)	-
BP	GO:0002763	positive regulation of myeloid leukocyte differentiation	1	0	1	30	0.152592	0.330383	ENSGALG00000033520(DCSTAMP)	-
BP	GO:0006949	syncytium formation	1	0	1	30	0.152592	0.330383	ENSGALG00000033520(DCSTAMP)	-
BP	GO:0032309	icosanoid secretion	0	1	1	30	0.152592	0.330383	-	ENSGALG00000006326(MIF)
BP	GO:0034103	regulation of tissue remodeling	1	0	1	30	0.152592	0.330383	ENSGALG00000033520(DCSTAMP)	-
BP	GO:0035418	protein localization to synapse	1	0	1	30	0.152592	0.330383	ENSGALG00000037545(GRIP2)	-
BP	GO:0042307	positive regulation of protein import into nucleus	1	0	1	30	0.152592	0.330383	ENSGALG00000002021(ZC3H12A)	-
BP	GO:0043954	cellular component maintenance	0	1	1	30	0.152592	0.330383	-	ENSGALG00000028810(CHCHD10)
BP	GO:0072577	endothelial cell apoptotic process	1	0	1	30	0.152592	0.330383	ENSGALG00000013861(TNFAIP3)	-
BP	GO:0140253	cell-cell fusion	1	0	1	30	0.152592	0.330383	ENSGALG00000033520(DCSTAMP)	-
MF	GO:0015370	solute:sodium symporter activity	1	0	1	31	0.153683	0.401039	ENSGALG00000005995(SLC13A5)	-
BP	GO:0007154	cell communication	18	7	25	3761	0.154397	0.333853	ENSGALG00000002021(ZC3H12A),ENSGALG00000004221(IL22RA1),ENSGALG00000006576(GRM3),ENSGALG00000007993(DCX),ENSGALG00000008166(TLR15),ENSGALG00000011796,ENSGALG00000013372(IL7R),ENSGALG00000013861(TNFAIP3),ENSGALG00000022720(GJB2),ENSGALG00000024272(S100A12),ENSGALG00000026098(IL8),ENSGALG00000026663(CX3CL1),ENSGALG00000030907(CSF3),ENSGALG00000032717(CCL4),ENSGALG00000033635(PTGS2),ENSGALG000000344…	ENSGALG00000005938,ENSGALG00000006326(MIF),ENSGALG00000012801(LY86),ENSGALG00000015362(TRAT1),ENSGALG00000028810(CHCHD10),ENSGALG00000035690(RAPGEFL1),ENSGALG00000055067
BP	GO:0002709	regulation of T cell mediated immunity	1	0	1	31	0.157262	0.336961	ENSGALG00000013372(IL7R)	-
BP	GO:0002720	positive regulation of cytokine production involved in immune response	0	1	1	31	0.157262	0.336961	-	ENSGALG00000006326(MIF)
BP	GO:0021879	forebrain neuron differentiation	1	0	1	31	0.157262	0.336961	ENSGALG00000007993(DCX)	-
BP	GO:0035249	synaptic transmission, glutamatergic	1	0	1	31	0.157262	0.336961	ENSGALG00000006576(GRM3)	-
BP	GO:0043470	regulation of carbohydrate catabolic process	1	0	1	31	0.157262	0.336961	ENSGALG00000002982(SLC2A6)	-
BP	GO:0050854	regulation of antigen receptor-mediated signaling pathway	0	1	1	31	0.157262	0.336961	-	ENSGALG00000015362(TRAT1)
BP	GO:0090559	regulation of membrane permeability	0	1	1	31	0.157262	0.336961	-	ENSGALG00000028810(CHCHD10)
MF	GO:0016705	oxidoreductase activity, acting on paired donors, with incorporation or reduction of molecular oxygen	2	0	2	132	0.157669	0.407559	ENSGALG00000011532(CYP27C1),ENSGALG00000033635(PTGS2)	-
BP	GO:0006091	generation of precursor metabolites and energy	2	1	3	250	0.158308	0.338763	ENSGALG00000002982(SLC2A6),ENSGALG00000008997(STEAP4)	ENSGALG00000028810(CHCHD10)
BP	GO:0002292	T cell differentiation involved in immune response	1	0	1	32	0.161907	0.344235	ENSGALG00000002021(ZC3H12A)	-
BP	GO:0032623	interleukin-2 production	1	0	1	32	0.161907	0.344235	ENSGALG00000013861(TNFAIP3)	-
BP	GO:0032663	regulation of interleukin-2 production	1	0	1	32	0.161907	0.344235	ENSGALG00000013861(TNFAIP3)	-
BP	GO:0035195	miRNA-mediated gene silencing	1	0	1	32	0.161907	0.344235	ENSGALG00000002021(ZC3H12A)	-
BP	GO:0046637	regulation of alpha-beta T cell differentiation	1	0	1	32	0.161907	0.344235	ENSGALG00000002021(ZC3H12A)	-
BP	GO:0003013	circulatory system process	3	0	3	253	0.162282	0.344588	ENSGALG00000002021(ZC3H12A),ENSGALG00000033635(PTGS2),ENSGALG00000037545(GRIP2)	-
MF	GO:0004601	peroxidase activity	1	0	1	33	0.162757	0.409132	ENSGALG00000033635(PTGS2)	-
MF	GO:0004879	nuclear receptor activity	1	0	1	33	0.162757	0.409132	ENSGALG00000002170	-
MF	GO:0098531	ligand-activated transcription factor activity	1	0	1	33	0.162757	0.409132	ENSGALG00000002170	-
BP	GO:0002753	cytoplasmic pattern recognition receptor signaling pathway	1	0	1	33	0.166526	0.350448	ENSGALG00000013861(TNFAIP3)	-
BP	GO:0035194	post-transcriptional gene silencing by RNA	1	0	1	33	0.166526	0.350448	ENSGALG00000002021(ZC3H12A)	-
BP	GO:0038066	p38MAPK cascade	1	0	1	33	0.166526	0.350448	ENSGALG00000002021(ZC3H12A)	-
BP	GO:0097120	receptor localization to synapse	1	0	1	33	0.166526	0.350448	ENSGALG00000037545(GRIP2)	-
BP	GO:0099072	regulation of postsynaptic membrane neurotransmitter receptor levels	1	0	1	33	0.166526	0.350448	ENSGALG00000037545(GRIP2)	-
BP	GO:1901616	organic hydroxy compound catabolic process	0	1	1	33	0.166526	0.350448	-	ENSGALG00000035375(LRTOMT)
BP	GO:2000379	positive regulation of reactive oxygen species metabolic process	1	0	1	33	0.166526	0.350448	ENSGALG00000002021(ZC3H12A)	-
MF	GO:0008234	cysteine-type peptidase activity	2	0	2	137	0.167115	0.409184	ENSGALG00000002021(ZC3H12A),ENSGALG00000013861(TNFAIP3)	-
MF	GO:0016684	oxidoreductase activity, acting on peroxide as acceptor	1	0	1	34	0.167258	0.409184	ENSGALG00000033635(PTGS2)	-
MF	GO:0031593	polyubiquitin modification-dependent protein binding	1	0	1	34	0.167258	0.409184	ENSGALG00000013861(TNFAIP3)	-
BP	GO:0043408	regulation of MAPK cascade	3	1	4	392	0.168633	0.354429	ENSGALG00000002021(ZC3H12A),ENSGALG00000032717(CCL4),ENSGALG00000034478(CCL4)	ENSGALG00000006326(MIF)
CC	GO:0017053	transcription repressor complex	1	0	1	38	0.170381	0.894171	ENSGALG00000001933(CORO2A)	-
BP	GO:0016441	post-transcriptional gene silencing	1	0	1	34	0.171121	0.357838	ENSGALG00000002021(ZC3H12A)	-
BP	GO:0042491	inner ear auditory receptor cell differentiation	0	1	1	34	0.171121	0.357838	-	ENSGALG00000035375(LRTOMT)
BP	GO:0043154	negative regulation of cysteine-type endopeptidase activity involved in apoptotic process	1	0	1	34	0.171121	0.357838	ENSGALG00000033635(PTGS2)	-
BP	GO:1902041	regulation of extrinsic apoptotic signaling pathway via death domain receptors	1	0	1	34	0.171121	0.357838	ENSGALG00000013861(TNFAIP3)	-
BP	GO:0051260	protein homooligomerization	1	1	2	136	0.171743	0.358684	ENSGALG00000008997(STEAP4)	ENSGALG00000006326(MIF)
BP	GO:0010941	regulation of cell death	5	2	7	838	0.17548	0.362006	ENSGALG00000002021(ZC3H12A),ENSGALG00000013372(IL7R),ENSGALG00000013861(TNFAIP3),ENSGALG00000033635(PTGS2),ENSGALG00000038995(GRIA4)	ENSGALG00000006326(MIF),ENSGALG00000021569(C1QA)
BP	GO:0048839	inner ear development	0	2	2	138	0.175665	0.362006	-	ENSGALG00000004771(C1QB),ENSGALG00000035375(LRTOMT)
BP	GO:0001676	long-chain fatty acid metabolic process	1	0	1	35	0.17569	0.362006	ENSGALG00000033635(PTGS2)	-
BP	GO:0002532	production of molecular mediator involved in inflammatory response	1	0	1	35	0.17569	0.362006	ENSGALG00000002021(ZC3H12A)	-
BP	GO:0006805	xenobiotic metabolic process	1	0	1	35	0.17569	0.362006	ENSGALG00000024272(S100A12)	-
BP	GO:0007193	adenylate cyclase-inhibiting G protein-coupled receptor signaling pathway	1	0	1	35	0.17569	0.362006	ENSGALG00000006576(GRM3)	-
BP	GO:0021795	cerebral cortex cell migration	1	0	1	35	0.17569	0.362006	ENSGALG00000007993(DCX)	-
BP	GO:0035196	miRNA processing	1	0	1	35	0.17569	0.362006	ENSGALG00000002021(ZC3H12A)	-
BP	GO:0050688	regulation of defense response to virus	1	0	1	35	0.17569	0.362006	ENSGALG00000002021(ZC3H12A)	-
BP	GO:0072665	protein localization to vacuole	1	0	1	35	0.17569	0.362006	ENSGALG00000013861(TNFAIP3)	-
BP	GO:0019439	aromatic compound catabolic process	2	1	3	263	0.175744	0.362006	ENSGALG00000002021(ZC3H12A),ENSGALG00000015141(GDA)	ENSGALG00000035375(LRTOMT)
BP	GO:0043547	positive regulation of GTPase activity	2	0	2	140	0.179601	0.369415	ENSGALG00000032717(CCL4),ENSGALG00000034478(CCL4)	-
BP	GO:0009166	nucleotide catabolic process	1	0	1	36	0.180235	0.369415	ENSGALG00000015141(GDA)	-
BP	GO:0044070	regulation of anion transport	0	1	1	36	0.180235	0.369415	-	ENSGALG00000006326(MIF)
BP	GO:0061951	establishment of protein localization to plasma membrane	1	0	1	36	0.180235	0.369415	ENSGALG00000037545(GRIP2)	-
MF	GO:0033293	monocarboxylic acid binding	1	0	1	37	0.180618	0.437959	ENSGALG00000011986(FABP2)	-
BP	GO:1901701	cellular response to oxygen-containing compound	3	2	5	547	0.181451	0.370906	ENSGALG00000002021(ZC3H12A),ENSGALG00000013861(TNFAIP3),ENSGALG00000026098(IL8)	ENSGALG00000006326(MIF),ENSGALG00000012801(LY86)
BP	GO:0050730	regulation of peptidyl-tyrosine phosphorylation	1	1	2	141	0.181575	0.370906	ENSGALG00000030907(CSF3)	ENSGALG00000006326(MIF)
BP	GO:0001934	positive regulation of protein phosphorylation	3	1	4	404	0.181636	0.370906	ENSGALG00000011796,ENSGALG00000030907(CSF3),ENSGALG00000033635(PTGS2)	ENSGALG00000006326(MIF)
BP	GO:0051239	regulation of multicellular organismal process	7	4	11	1477	0.182519	0.371938	ENSGALG00000002021(ZC3H12A),ENSGALG00000008166(TLR15),ENSGALG00000013372(IL7R),ENSGALG00000013861(TNFAIP3),ENSGALG00000030907(CSF3),ENSGALG00000033520(DCSTAMP),ENSGALG00000033635(PTGS2)	ENSGALG00000006326(MIF),ENSGALG00000008722(MCOLN2),ENSGALG00000016945(LECT1),ENSGALG00000029669(C1QC)
CC	GO:0043197	dendritic spine	1	0	1	41	0.182547	0.894171	ENSGALG00000006576(GRM3)	-
BP	GO:0006820	anion transport	1	2	3	268	0.182592	0.371938	ENSGALG00000005995(SLC13A5)	ENSGALG00000006326(MIF),ENSGALG00000006471(SLCO2A1)
BP	GO:0045765	regulation of angiogenesis	1	1	2	142	0.183551	0.372668	ENSGALG00000002021(ZC3H12A)	ENSGALG00000016945(LECT1)
BP	GO:0046651	lymphocyte proliferation	1	1	2	142	0.183551	0.372668	ENSGALG00000013372(IL7R)	ENSGALG00000006326(MIF)
BP	GO:0006879	cellular iron ion homeostasis	1	0	1	37	0.184755	0.372668	ENSGALG00000008997(STEAP4)	-
BP	GO:0009161	ribonucleoside monophosphate metabolic process	1	0	1	37	0.184755	0.372668	ENSGALG00000015141(GDA)	-
BP	GO:0032507	maintenance of protein location in cell	0	1	1	37	0.184755	0.372668	-	ENSGALG00000028810(CHCHD10)
BP	GO:0055117	regulation of cardiac muscle contraction	1	0	1	37	0.184755	0.372668	ENSGALG00000002021(ZC3H12A)	-
BP	GO:0070918	small regulatory ncRNA processing	1	0	1	37	0.184755	0.372668	ENSGALG00000002021(ZC3H12A)	-
BP	GO:2000117	negative regulation of cysteine-type endopeptidase activity	1	0	1	37	0.184755	0.372668	ENSGALG00000033635(PTGS2)	-
CC	GO:0032592	integral component of mitochondrial membrane	0	1	1	42	0.186563	0.894171	-	ENSGALG00000028810(CHCHD10)
BP	GO:0030522	intracellular receptor signaling pathway	1	1	2	144	0.187515	0.376855	ENSGALG00000013861(TNFAIP3)	ENSGALG00000005938
BP	GO:0032943	mononuclear cell proliferation	1	1	2	144	0.187515	0.376855	ENSGALG00000013372(IL7R)	ENSGALG00000006326(MIF)
BP	GO:0051251	positive regulation of lymphocyte activation	1	1	2	144	0.187515	0.376855	ENSGALG00000013372(IL7R)	ENSGALG00000006326(MIF)
BP	GO:0034121	regulation of toll-like receptor signaling pathway	1	0	1	38	0.189251	0.377992	ENSGALG00000013861(TNFAIP3)	-
BP	GO:0035315	hair cell differentiation	0	1	1	38	0.189251	0.377992	-	ENSGALG00000035375(LRTOMT)
BP	GO:0043367	CD4-positive, alpha-beta T cell differentiation	1	0	1	38	0.189251	0.377992	ENSGALG00000002021(ZC3H12A)	-
BP	GO:1903578	regulation of ATP metabolic process	1	0	1	38	0.189251	0.377992	ENSGALG00000002982(SLC2A6)	-
BP	GO:1990748	cellular detoxification	1	0	1	38	0.189251	0.377992	ENSGALG00000033635(PTGS2)	-
MF	GO:0035613	RNA stem-loop binding	1	0	1	39	0.189408	0.455243	ENSGALG00000002021(ZC3H12A)	-
BP	GO:1901342	regulation of vasculature development	1	1	2	145	0.189501	0.377992	ENSGALG00000002021(ZC3H12A)	ENSGALG00000016945(LECT1)
BP	GO:0044281	small molecule metabolic process	6	2	8	1012	0.189683	0.377992	ENSGALG00000002982(SLC2A6),ENSGALG00000006565,ENSGALG00000015141(GDA),ENSGALG00000033635(PTGS2),ENSGALG00000035505(AOAH),ENSGALG00000048781	ENSGALG00000006326(MIF),ENSGALG00000016570
BP	GO:1901361	organic cyclic compound catabolic process	2	1	3	274	0.190905	0.37997	ENSGALG00000002021(ZC3H12A),ENSGALG00000015141(GDA)	ENSGALG00000035375(LRTOMT)
BP	GO:0051222	positive regulation of protein transport	1	1	2	147	0.193483	0.3826	ENSGALG00000002021(ZC3H12A)	ENSGALG00000035375(LRTOMT)
BP	GO:0009116	nucleoside metabolic process	1	0	1	39	0.193722	0.3826	ENSGALG00000015141(GDA)	-
BP	GO:0021872	forebrain generation of neurons	1	0	1	39	0.193722	0.3826	ENSGALG00000007993(DCX)	-
BP	GO:0043112	receptor metabolic process	0	1	1	39	0.193722	0.3826	-	ENSGALG00000015362(TRAT1)
BP	GO:0045453	bone resorption	1	0	1	39	0.193722	0.3826	ENSGALG00000033520(DCSTAMP)	-
BP	GO:2000630	positive regulation of miRNA metabolic process	1	0	1	39	0.193722	0.3826	ENSGALG00000002021(ZC3H12A)	-
MF	GO:0009055	electron transfer activity	1	0	1	40	0.193767	0.461672	ENSGALG00000008997(STEAP4)	-
BP	GO:0001568	blood vessel development	2	2	4	415	0.193848	0.3826	ENSGALG00000002021(ZC3H12A),ENSGALG00000026098(IL8)	ENSGALG00000016945(LECT1),ENSGALG00000027165(RSFR)
CC	GO:0042734	presynaptic membrane	1	0	1	44	0.194537	0.894171	ENSGALG00000006576(GRM3)	-
CC	GO:0044309	neuron spine	1	0	1	44	0.194537	0.894171	ENSGALG00000006576(GRM3)	-
CC	GO:0098573	intrinsic component of mitochondrial membrane	0	1	1	44	0.194537	0.894171	-	ENSGALG00000028810(CHCHD10)
MF	GO:0016491	oxidoreductase activity	4	1	5	576	0.19555	0.461902	ENSGALG00000004491(DMGDH),ENSGALG00000008997(STEAP4),ENSGALG00000011532(CYP27C1),ENSGALG00000033635(PTGS2)	ENSGALG00000016570
BP	GO:0031401	positive regulation of protein modification process	4	1	5	562	0.195671	0.385739	ENSGALG00000002021(ZC3H12A),ENSGALG00000011796,ENSGALG00000030907(CSF3),ENSGALG00000033635(PTGS2)	ENSGALG00000006326(MIF)
BP	GO:0090066	regulation of anatomical structure size	3	0	3	278	0.196502	0.386914	ENSGALG00000013372(IL7R),ENSGALG00000030907(CSF3),ENSGALG00000037545(GRIP2)	-
BP	GO:1903037	regulation of leukocyte cell-cell adhesion	2	0	2	149	0.197476	0.386967	ENSGALG00000002021(ZC3H12A),ENSGALG00000013372(IL7R)	-
MF	GO:0035591	signaling adaptor activity	1	0	1	41	0.198104	0.463936	ENSGALG00000037545(GRIP2)	-
BP	GO:0001909	leukocyte mediated cytotoxicity	1	0	1	40	0.198168	0.386967	ENSGALG00000013372(IL7R)	-
BP	GO:0030888	regulation of B cell proliferation	0	1	1	40	0.198168	0.386967	-	ENSGALG00000006326(MIF)
BP	GO:0042306	regulation of protein import into nucleus	1	0	1	40	0.198168	0.386967	ENSGALG00000002021(ZC3H12A)	-
BP	GO:0060119	inner ear receptor cell development	0	1	1	40	0.198168	0.386967	-	ENSGALG00000035375(LRTOMT)
BP	GO:1901607	alpha-amino acid biosynthetic process	1	0	1	40	0.198168	0.386967	ENSGALG00000006565	-
BP	GO:1904035	regulation of epithelial cell apoptotic process	1	0	1	40	0.198168	0.386967	ENSGALG00000013861(TNFAIP3)	-
BP	GO:0042063	gliogenesis	1	1	2	151	0.20148	0.392357	ENSGALG00000007993(DCX)	ENSGALG00000021569(C1QA)
BP	GO:0050863	regulation of T cell activation	2	0	2	151	0.20148	0.392357	ENSGALG00000002021(ZC3H12A),ENSGALG00000013372(IL7R)	-
MF	GO:0043022	ribosome binding	1	0	1	42	0.202418	0.466071	ENSGALG00000002021(ZC3H12A)	-
MF	GO:0048306	calcium-dependent protein binding	1	0	1	42	0.202418	0.466071	ENSGALG00000024272(S100A12)	-
CC	GO:0000932	P-body	1	0	1	46	0.202434	0.894171	ENSGALG00000002021(ZC3H12A)	-
CC	GO:0016459	myosin complex	1	0	1	46	0.202434	0.894171	ENSGALG00000005122(MYO1H)	-
BP	GO:0006835	dicarboxylic acid transport	1	0	1	41	0.202591	0.392357	ENSGALG00000005995(SLC13A5)	-
BP	GO:0021766	hippocampus development	1	0	1	41	0.202591	0.392357	ENSGALG00000007993(DCX)	-
BP	GO:0046889	positive regulation of lipid biosynthetic process	1	0	1	41	0.202591	0.392357	ENSGALG00000033635(PTGS2)	-
BP	GO:0051851	modulation by host of symbiont process	1	0	1	41	0.202591	0.392357	ENSGALG00000002021(ZC3H12A)	-
BP	GO:0097194	execution phase of apoptosis	1	0	1	41	0.202591	0.392357	ENSGALG00000002021(ZC3H12A)	-
CC	GO:0030054	cell junction	3	4	7	983	0.202901	0.894171	ENSGALG00000006576(GRM3),ENSGALG00000022720(GJB2),ENSGALG00000037545(GRIP2)	ENSGALG00000004771(C1QB),ENSGALG00000021569(C1QA),ENSGALG00000029669(C1QC),ENSGALG00000035058(CAMKV)
BP	GO:0006468	protein phosphorylation	5	3	8	1031	0.203213	0.3931	ENSGALG00000002021(ZC3H12A),ENSGALG00000011796,ENSGALG00000013861(TNFAIP3),ENSGALG00000030907(CSF3),ENSGALG00000033635(PTGS2)	ENSGALG00000000736(MATK),ENSGALG00000006326(MIF),ENSGALG00000035058(CAMKV)
BP	GO:0034599	cellular response to oxidative stress	2	0	2	152	0.203486	0.393167	ENSGALG00000002021(ZC3H12A),ENSGALG00000013861(TNFAIP3)	-
BP	GO:0008219	cell death	5	3	8	1032	0.203936	0.393494	ENSGALG00000002021(ZC3H12A),ENSGALG00000013372(IL7R),ENSGALG00000013861(TNFAIP3),ENSGALG00000033635(PTGS2),ENSGALG00000038995(GRIA4)	ENSGALG00000006326(MIF),ENSGALG00000021569(C1QA),ENSGALG00000028810(CHCHD10)
MF	GO:0004888	transmembrane signaling receptor activity	6	0	6	741	0.205214	0.468084	ENSGALG00000004221(IL22RA1),ENSGALG00000006576(GRM3),ENSGALG00000008166(TLR15),ENSGALG00000011796,ENSGALG00000013372(IL7R),ENSGALG00000038995(GRIA4)	-
CC	GO:0010008	endosome membrane	2	0	2	172	0.205805	0.894171	ENSGALG00000008997(STEAP4),ENSGALG00000033520(DCSTAMP)	-
CC	GO:0005758	mitochondrial intermembrane space	0	1	1	47	0.206355	0.894171	-	ENSGALG00000028810(CHCHD10)
MF	GO:0140359	ABC-type transporter activity	0	1	1	43	0.206708	0.468084	-	ENSGALG00000021395
BP	GO:0000079	regulation of cyclin-dependent protein serine/threonine kinase activity	1	0	1	42	0.20699	0.393494	ENSGALG00000013861(TNFAIP3)	-
BP	GO:0002367	cytokine production involved in immune response	0	1	1	42	0.20699	0.393494	-	ENSGALG00000006326(MIF)
BP	GO:0002718	regulation of cytokine production involved in immune response	0	1	1	42	0.20699	0.393494	-	ENSGALG00000006326(MIF)
BP	GO:0008652	cellular amino acid biosynthetic process	1	0	1	42	0.20699	0.393494	ENSGALG00000006565	-
BP	GO:0015909	long-chain fatty acid transport	0	1	1	42	0.20699	0.393494	-	ENSGALG00000006326(MIF)
BP	GO:0019217	regulation of fatty acid metabolic process	1	0	1	42	0.20699	0.393494	ENSGALG00000033635(PTGS2)	-
BP	GO:0019915	lipid storage	1	0	1	42	0.20699	0.393494	ENSGALG00000002021(ZC3H12A)	-
BP	GO:0022029	telencephalon cell migration	1	0	1	42	0.20699	0.393494	ENSGALG00000007993(DCX)	-
BP	GO:0032760	positive regulation of tumor necrosis factor production	0	1	1	42	0.20699	0.393494	-	ENSGALG00000006326(MIF)
BP	GO:0042116	macrophage activation	0	1	1	42	0.20699	0.393494	-	ENSGALG00000021569(C1QA)
BP	GO:0046530	photoreceptor cell differentiation	1	0	1	42	0.20699	0.393494	ENSGALG00000007993(DCX)	-
BP	GO:0048708	astrocyte differentiation	0	1	1	42	0.20699	0.393494	-	ENSGALG00000021569(C1QA)
BP	GO:0097237	cellular response to toxic substance	1	0	1	42	0.20699	0.393494	ENSGALG00000033635(PTGS2)	-
BP	GO:0070661	leukocyte proliferation	1	1	2	154	0.207504	0.394019	ENSGALG00000013372(IL7R)	ENSGALG00000006326(MIF)
MF	GO:0043167	ion binding	13	8	21	3286	0.20911	0.46964	ENSGALG00000002021(ZC3H12A),ENSGALG00000002170,ENSGALG00000005122(MYO1H),ENSGALG00000008997(STEAP4),ENSGALG00000009352(DPF3),ENSGALG00000011532(CYP27C1),ENSGALG00000011986(FABP2),ENSGALG00000013861(TNFAIP3),ENSGALG00000015141(GDA),ENSGALG00000024272(S100A12),ENSGALG00000033635(PTGS2),ENSGALG00000035505(AOAH),ENSGALG00000047903	ENSGALG00000000736(MATK),ENSGALG00000005938,ENSGALG00000008911(RNF208),ENSGALG00000016570,ENSGALG00000021395,ENSGALG00000035058(CAMKV),ENSGALG00000037671,ENSGALG00000037925(RND1)
BP	GO:0023052	signaling	17	7	24	3727	0.209187	0.396473	ENSGALG00000002021(ZC3H12A),ENSGALG00000004221(IL22RA1),ENSGALG00000006576(GRM3),ENSGALG00000007993(DCX),ENSGALG00000008166(TLR15),ENSGALG00000011796,ENSGALG00000013372(IL7R),ENSGALG00000013861(TNFAIP3),ENSGALG00000024272(S100A12),ENSGALG00000026098(IL8),ENSGALG00000026663(CX3CL1),ENSGALG00000030907(CSF3),ENSGALG00000032717(CCL4),ENSGALG00000033635(PTGS2),ENSGALG00000034478(CCL4),ENSGALG000000375…	ENSGALG00000005938,ENSGALG00000006326(MIF),ENSGALG00000012801(LY86),ENSGALG00000015362(TRAT1),ENSGALG00000028810(CHCHD10),ENSGALG00000035690(RAPGEFL1),ENSGALG00000055067
BP	GO:0030217	T cell differentiation	2	0	2	155	0.209516	0.396473	ENSGALG00000002021(ZC3H12A),ENSGALG00000013372(IL7R)	-
BP	GO:0043583	ear development	0	2	2	155	0.209516	0.396473	-	ENSGALG00000004771(C1QB),ENSGALG00000035375(LRTOMT)
CC	GO:0099023	vesicle tethering complex	1	0	1	48	0.210256	0.894171	ENSGALG00000045478	-
MF	GO:0016836	hydro-lyase activity	0	1	1	44	0.210977	0.46998	-	ENSGALG00000037671
BP	GO:0002832	negative regulation of response to biotic stimulus	1	0	1	43	0.211364	0.398006	ENSGALG00000013861(TNFAIP3)	-
BP	GO:0032456	endocytic recycling	1	0	1	43	0.211364	0.398006	ENSGALG00000037545(GRIP2)	-
BP	GO:0042310	vasoconstriction	1	0	1	43	0.211364	0.398006	ENSGALG00000037545(GRIP2)	-
BP	GO:0050848	regulation of calcium-mediated signaling	0	1	1	43	0.211364	0.398006	-	ENSGALG00000015362(TRAT1)
BP	GO:0015849	organic acid transport	1	1	2	156	0.211531	0.398006	ENSGALG00000005995(SLC13A5)	ENSGALG00000006326(MIF)
MF	GO:0016799	hydrolase activity, hydrolyzing N-glycosyl compounds	1	0	1	45	0.215222	0.475571	ENSGALG00000008166(TLR15)	-
BP	GO:0021885	forebrain cell migration	1	0	1	44	0.215715	0.40176	ENSGALG00000007993(DCX)	-
BP	GO:0030330	DNA damage response, signal transduction by p53 class mediator	0	1	1	44	0.215715	0.40176	-	ENSGALG00000006326(MIF)
BP	GO:0032609	interferon-gamma production	1	0	1	44	0.215715	0.40176	ENSGALG00000002021(ZC3H12A)	-
BP	GO:0032649	regulation of interferon-gamma production	1	0	1	44	0.215715	0.40176	ENSGALG00000002021(ZC3H12A)	-
BP	GO:0046824	positive regulation of nucleocytoplasmic transport	1	0	1	44	0.215715	0.40176	ENSGALG00000002021(ZC3H12A)	-
BP	GO:0072332	intrinsic apoptotic signaling pathway by p53 class mediator	0	1	1	44	0.215715	0.40176	-	ENSGALG00000006326(MIF)
BP	GO:0098754	detoxification	1	0	1	44	0.215715	0.40176	ENSGALG00000033635(PTGS2)	-
BP	GO:1901292	nucleoside phosphate catabolic process	1	0	1	44	0.215715	0.40176	ENSGALG00000015141(GDA)	-
BP	GO:1903557	positive regulation of tumor necrosis factor superfamily cytokine production	0	1	1	44	0.215715	0.40176	-	ENSGALG00000006326(MIF)
BP	GO:1904951	positive regulation of establishment of protein localization	1	1	2	159	0.217587	0.404418	ENSGALG00000002021(ZC3H12A)	ENSGALG00000035375(LRTOMT)
BP	GO:2000026	regulation of multicellular organismal development	4	2	6	737	0.217632	0.404418	ENSGALG00000002021(ZC3H12A),ENSGALG00000013372(IL7R),ENSGALG00000030907(CSF3),ENSGALG00000033520(DCSTAMP)	ENSGALG00000016945(LECT1),ENSGALG00000029669(C1QC)
BP	GO:0000165	MAPK cascade	3	1	4	437	0.21902	0.4048	ENSGALG00000002021(ZC3H12A),ENSGALG00000032717(CCL4),ENSGALG00000034478(CCL4)	ENSGALG00000006326(MIF)
BP	GO:0042327	positive regulation of phosphorylation	3	1	4	437	0.21902	0.4048	ENSGALG00000011796,ENSGALG00000030907(CSF3),ENSGALG00000033635(PTGS2)	ENSGALG00000006326(MIF)
BP	GO:0002696	positive regulation of leukocyte activation	1	1	2	160	0.219609	0.4048	ENSGALG00000013372(IL7R)	ENSGALG00000006326(MIF)
BP	GO:0006749	glutathione metabolic process	1	0	1	45	0.220042	0.4048	ENSGALG00000006565	-
BP	GO:0035710	CD4-positive, alpha-beta T cell activation	1	0	1	45	0.220042	0.4048	ENSGALG00000002021(ZC3H12A)	-
BP	GO:0045582	positive regulation of T cell differentiation	1	0	1	45	0.220042	0.4048	ENSGALG00000013372(IL7R)	-
BP	GO:0070301	cellular response to hydrogen peroxide	1	0	1	45	0.220042	0.4048	ENSGALG00000013861(TNFAIP3)	-
BP	GO:0098586	cellular response to virus	1	0	1	45	0.220042	0.4048	ENSGALG00000002021(ZC3H12A)	-
BP	GO:1904029	regulation of cyclin-dependent protein kinase activity	1	0	1	45	0.220042	0.4048	ENSGALG00000013861(TNFAIP3)	-
BP	GO:0001944	vasculature development	2	2	4	439	0.221353	0.406758	ENSGALG00000002021(ZC3H12A),ENSGALG00000026098(IL8)	ENSGALG00000016945(LECT1),ENSGALG00000027165(RSFR)
CC	GO:0099055	integral component of postsynaptic membrane	1	0	1	51	0.221846	0.894171	ENSGALG00000006576(GRM3)	-
CC	GO:0005789	endoplasmic reticulum membrane	3	0	3	333	0.222801	0.894171	ENSGALG00000002021(ZC3H12A),ENSGALG00000033520(DCSTAMP),ENSGALG00000033635(PTGS2)	-
MF	GO:0015294	solute:cation symporter activity	1	0	1	47	0.223646	0.490231	ENSGALG00000005995(SLC13A5)	-
BP	GO:0006936	muscle contraction	2	0	2	162	0.223659	0.410082	ENSGALG00000002021(ZC3H12A),ENSGALG00000037545(GRIP2)	-
BP	GO:1903320	regulation of protein modification by small protein conjugation or removal	2	0	2	162	0.223659	0.410082	ENSGALG00000002021(ZC3H12A),ENSGALG00000013861(TNFAIP3)	-
BP	GO:0032370	positive regulation of lipid transport	0	1	1	46	0.224346	0.410887	-	ENSGALG00000006326(MIF)
BP	GO:0042981	regulation of apoptotic process	5	1	6	748	0.227458	0.413681	ENSGALG00000002021(ZC3H12A),ENSGALG00000013372(IL7R),ENSGALG00000013861(TNFAIP3),ENSGALG00000033635(PTGS2),ENSGALG00000038995(GRIA4)	ENSGALG00000006326(MIF)
BP	GO:0050867	positive regulation of cell activation	1	1	2	164	0.227715	0.413681	ENSGALG00000013372(IL7R)	ENSGALG00000006326(MIF)
BP	GO:0006942	regulation of striated muscle contraction	1	0	1	47	0.228626	0.413681	ENSGALG00000002021(ZC3H12A)	-
BP	GO:0010822	positive regulation of mitochondrion organization	0	1	1	47	0.228626	0.413681	-	ENSGALG00000028810(CHCHD10)
BP	GO:0022600	digestive system process	1	0	1	47	0.228626	0.413681	ENSGALG00000011986(FABP2)	-
BP	GO:0046364	monosaccharide biosynthetic process	0	1	1	47	0.228626	0.413681	-	ENSGALG00000016570
BP	GO:0055072	iron ion homeostasis	1	0	1	47	0.228626	0.413681	ENSGALG00000008997(STEAP4)	-
BP	GO:0070936	protein K48-linked ubiquitination	1	0	1	47	0.228626	0.413681	ENSGALG00000013861(TNFAIP3)	-
BP	GO:1901657	glycosyl compound metabolic process	1	0	1	47	0.228626	0.413681	ENSGALG00000015141(GDA)	-
BP	GO:1901796	regulation of signal transduction by p53 class mediator	0	1	1	47	0.228626	0.413681	-	ENSGALG00000006326(MIF)
BP	GO:2001021	negative regulation of response to DNA damage stimulus	0	1	1	47	0.228626	0.413681	-	ENSGALG00000006326(MIF)
BP	GO:0051050	positive regulation of transport	1	3	4	446	0.229573	0.41494	ENSGALG00000002021(ZC3H12A)	ENSGALG00000006326(MIF),ENSGALG00000028810(CHCHD10),ENSGALG00000035375(LRTOMT)
BP	GO:0062012	regulation of small molecule metabolic process	2	0	2	166	0.231776	0.417271	ENSGALG00000002982(SLC2A6),ENSGALG00000033635(PTGS2)	-
MF	GO:0022824	transmitter-gated ion channel activity	1	0	1	49	0.23198	0.500492	ENSGALG00000038995(GRIA4)	-
MF	GO:0022835	transmitter-gated channel activity	1	0	1	49	0.23198	0.500492	ENSGALG00000038995(GRIA4)	-
BP	GO:0051716	cellular response to stimulus	20	7	27	4307	0.232115	0.417271	ENSGALG00000002021(ZC3H12A),ENSGALG00000004221(IL22RA1),ENSGALG00000005995(SLC13A5),ENSGALG00000006576(GRM3),ENSGALG00000007993(DCX),ENSGALG00000008166(TLR15),ENSGALG00000011668(IL8L1),ENSGALG00000011796,ENSGALG00000013372(IL7R),ENSGALG00000013861(TNFAIP3),ENSGALG00000024272(S100A12),ENSGALG00000026098(IL8),ENSGALG00000026663(CX3CL1),ENSGALG00000030907(CSF3),ENSGALG00000032717(CCL4),ENSGALG000000…	ENSGALG00000005938,ENSGALG00000006326(MIF),ENSGALG00000012801(LY86),ENSGALG00000015362(TRAT1),ENSGALG00000028810(CHCHD10),ENSGALG00000035690(RAPGEFL1),ENSGALG00000055067
BP	GO:0000041	transition metal ion transport	1	0	1	48	0.232884	0.417271	ENSGALG00000008997(STEAP4)	-
BP	GO:0002286	T cell activation involved in immune response	1	0	1	48	0.232884	0.417271	ENSGALG00000002021(ZC3H12A)	-
BP	GO:0014068	positive regulation of phosphatidylinositol 3-kinase signaling	1	0	1	48	0.232884	0.417271	ENSGALG00000030907(CSF3)	-
BP	GO:0045638	negative regulation of myeloid cell differentiation	0	1	1	48	0.232884	0.417271	-	ENSGALG00000029669(C1QC)
BP	GO:0046634	regulation of alpha-beta T cell activation	1	0	1	48	0.232884	0.417271	ENSGALG00000002021(ZC3H12A)	-
BP	GO:1902414	protein localization to cell junction	1	0	1	48	0.232884	0.417271	ENSGALG00000037545(GRIP2)	-
CC	GO:0098827	endoplasmic reticulum subcompartment	3	0	3	341	0.233168	0.894171	ENSGALG00000002021(ZC3H12A),ENSGALG00000033520(DCSTAMP),ENSGALG00000033635(PTGS2)	-
CC	GO:0098936	intrinsic component of postsynaptic membrane	1	0	1	54	0.23327	0.894171	ENSGALG00000006576(GRM3)	-
BP	GO:0051235	maintenance of location	1	1	2	168	0.235843	0.422115	ENSGALG00000002021(ZC3H12A)	ENSGALG00000028810(CHCHD10)
CC	GO:0031970	organelle envelope lumen	0	1	1	55	0.237041	0.894171	-	ENSGALG00000028810(CHCHD10)
CC	GO:0070062	extracellular exosome	1	0	1	55	0.237041	0.894171	ENSGALG00000011796	-
BP	GO:0009123	nucleoside monophosphate metabolic process	1	0	1	49	0.237118	0.423479	ENSGALG00000015141(GDA)	-
BP	GO:1900542	regulation of purine nucleotide metabolic process	1	0	1	49	0.237118	0.423479	ENSGALG00000002982(SLC2A6)	-
BP	GO:0007159	leukocyte cell-cell adhesion	2	0	2	169	0.237878	0.424378	ENSGALG00000002021(ZC3H12A),ENSGALG00000013372(IL7R)	-
BP	GO:0051240	positive regulation of multicellular organismal process	4	2	6	760	0.238346	0.424754	ENSGALG00000002021(ZC3H12A),ENSGALG00000013372(IL7R),ENSGALG00000033520(DCSTAMP),ENSGALG00000033635(PTGS2)	ENSGALG00000006326(MIF),ENSGALG00000008722(MCOLN2)
CC	GO:0042175	nuclear outer membrane-endoplasmic reticulum membrane network	3	0	3	345	0.238387	0.894171	ENSGALG00000002021(ZC3H12A),ENSGALG00000033520(DCSTAMP),ENSGALG00000033635(PTGS2)	-
CC	GO:0031301	integral component of organelle membrane	1	1	2	191	0.24009	0.894171	ENSGALG00000033520(DCSTAMP)	ENSGALG00000028810(CHCHD10)
MF	GO:0016209	antioxidant activity	1	0	1	51	0.240226	0.510248	ENSGALG00000033635(PTGS2)	-
MF	GO:0051213	dioxygenase activity	1	0	1	51	0.240226	0.510248	ENSGALG00000033635(PTGS2)	-
BP	GO:0006915	apoptotic process	5	2	7	921	0.240929	0.425934	ENSGALG00000002021(ZC3H12A),ENSGALG00000013372(IL7R),ENSGALG00000013861(TNFAIP3),ENSGALG00000033635(PTGS2),ENSGALG00000038995(GRIA4)	ENSGALG00000006326(MIF),ENSGALG00000028810(CHCHD10)
BP	GO:0002456	T cell mediated immunity	1	0	1	50	0.241328	0.425934	ENSGALG00000013372(IL7R)	-
BP	GO:0006576	cellular biogenic amine metabolic process	0	1	1	50	0.241328	0.425934	-	ENSGALG00000035375(LRTOMT)
BP	GO:0021782	glial cell development	0	1	1	50	0.241328	0.425934	-	ENSGALG00000021569(C1QA)
BP	GO:0031397	negative regulation of protein ubiquitination	1	0	1	50	0.241328	0.425934	ENSGALG00000013861(TNFAIP3)	-
BP	GO:0051702	biological process involved in interaction with symbiont	1	0	1	50	0.241328	0.425934	ENSGALG00000002021(ZC3H12A)	-
BP	GO:0061157	mRNA destabilization	1	0	1	50	0.241328	0.425934	ENSGALG00000002021(ZC3H12A)	-
BP	GO:0120254	olefinic compound metabolic process	1	0	1	50	0.241328	0.425934	ENSGALG00000033635(PTGS2)	-
BP	GO:2000628	regulation of miRNA metabolic process	1	0	1	50	0.241328	0.425934	ENSGALG00000002021(ZC3H12A)	-
MF	GO:0003730	mRNA 3'-UTR binding	1	0	1	52	0.244317	0.511014	ENSGALG00000002021(ZC3H12A)	-
MF	GO:0004527	exonuclease activity	1	0	1	52	0.244317	0.511014	ENSGALG00000002021(ZC3H12A)	-
BP	GO:0006140	regulation of nucleotide metabolic process	1	0	1	51	0.245517	0.432719	ENSGALG00000002982(SLC2A6)	-
BP	GO:0043067	regulation of programmed cell death	5	1	6	768	0.245696	0.432719	ENSGALG00000002021(ZC3H12A),ENSGALG00000013372(IL7R),ENSGALG00000013861(TNFAIP3),ENSGALG00000033635(PTGS2),ENSGALG00000038995(GRIA4)	ENSGALG00000006326(MIF)
BP	GO:0010628	positive regulation of gene expression	3	2	5	614	0.247767	0.435902	ENSGALG00000002021(ZC3H12A),ENSGALG00000013372(IL7R),ENSGALG00000026098(IL8)	ENSGALG00000006326(MIF),ENSGALG00000008722(MCOLN2)
MF	GO:0030295	protein kinase activator activity	1	0	1	53	0.248385	0.513619	ENSGALG00000011796	-
MF	GO:0046872	metal ion binding	10	2	12	1796	0.249312	0.513619	ENSGALG00000002021(ZC3H12A),ENSGALG00000002170,ENSGALG00000009352(DPF3),ENSGALG00000011532(CYP27C1),ENSGALG00000013861(TNFAIP3),ENSGALG00000015141(GDA),ENSGALG00000024272(S100A12),ENSGALG00000033635(PTGS2),ENSGALG00000035505(AOAH),ENSGALG00000047903	ENSGALG00000008911(RNF208),ENSGALG00000037671
BP	GO:0008625	extrinsic apoptotic signaling pathway via death domain receptors	1	0	1	52	0.249682	0.437407	ENSGALG00000013861(TNFAIP3)	-
BP	GO:0050779	RNA destabilization	1	0	1	52	0.249682	0.437407	ENSGALG00000002021(ZC3H12A)	-
BP	GO:0061014	positive regulation of mRNA catabolic process	1	0	1	52	0.249682	0.437407	ENSGALG00000002021(ZC3H12A)	-
BP	GO:1904892	regulation of receptor signaling pathway via STAT	1	0	1	52	0.249682	0.437407	ENSGALG00000013372(IL7R)	-
CC	GO:1903561	extracellular vesicle	1	0	1	59	0.251944	0.894171	ENSGALG00000011796	-
BP	GO:0071214	cellular response to abiotic stimulus	1	1	2	176	0.252149	0.440793	ENSGALG00000033635(PTGS2)	ENSGALG00000005938
BP	GO:0104004	cellular response to environmental stimulus	1	1	2	176	0.252149	0.440793	ENSGALG00000033635(PTGS2)	ENSGALG00000005938
MF	GO:0016835	carbon-oxygen lyase activity	0	1	1	54	0.252433	0.516168	-	ENSGALG00000037671
BP	GO:0002702	positive regulation of production of molecular mediator of immune response	0	1	1	53	0.253824	0.441387	-	ENSGALG00000006326(MIF)
BP	GO:0006096	glycolytic process	1	0	1	53	0.253824	0.441387	ENSGALG00000002982(SLC2A6)	-
BP	GO:0006757	ATP generation from ADP	1	0	1	53	0.253824	0.441387	ENSGALG00000002982(SLC2A6)	-
BP	GO:0016525	negative regulation of angiogenesis	0	1	1	53	0.253824	0.441387	-	ENSGALG00000016945(LECT1)
BP	GO:0035082	axoneme assembly	1	0	1	53	0.253824	0.441387	ENSGALG00000007993(DCX)	-
BP	GO:0055085	transmembrane transport	4	3	7	938	0.255278	0.443418	ENSGALG00000002982(SLC2A6),ENSGALG00000005995(SLC13A5),ENSGALG00000012094(SLC35F4),ENSGALG00000026768(SLCO4C1)	ENSGALG00000006471(SLCO2A1),ENSGALG00000012045,ENSGALG00000021395
CC	GO:0070603	SWI/SNF superfamily-type complex	1	0	1	60	0.255625	0.894171	ENSGALG00000009352(DPF3)	-
BP	GO:0097193	intrinsic apoptotic signaling pathway	1	1	2	178	0.256232	0.443418	ENSGALG00000033635(PTGS2)	ENSGALG00000006326(MIF)
MF	GO:0008146	sulfotransferase activity	1	0	1	55	0.256458	0.517433	ENSGALG00000052980	-
BP	GO:0015908	fatty acid transport	0	1	1	54	0.257945	0.443418	-	ENSGALG00000006326(MIF)
BP	GO:0032273	positive regulation of protein polymerization	1	0	1	54	0.257945	0.443418	ENSGALG00000030907(CSF3)	-
BP	GO:0033077	T cell differentiation in thymus	1	0	1	54	0.257945	0.443418	ENSGALG00000013372(IL7R)	-
BP	GO:0044264	cellular polysaccharide metabolic process	1	0	1	54	0.257945	0.443418	ENSGALG00000035505(AOAH)	-
BP	GO:0045185	maintenance of protein location	0	1	1	54	0.257945	0.443418	-	ENSGALG00000028810(CHCHD10)
BP	GO:0045621	positive regulation of lymphocyte differentiation	1	0	1	54	0.257945	0.443418	ENSGALG00000013372(IL7R)	-
BP	GO:0050868	negative regulation of T cell activation	1	0	1	54	0.257945	0.443418	ENSGALG00000002021(ZC3H12A)	-
BP	GO:1901222	regulation of NIK/NF-kappaB signaling	1	0	1	54	0.257945	0.443418	ENSGALG00000002021(ZC3H12A)	-
BP	GO:2000181	negative regulation of blood vessel morphogenesis	0	1	1	54	0.257945	0.443418	-	ENSGALG00000016945(LECT1)
CC	GO:1904949	ATPase complex	1	0	1	61	0.259288	0.894171	ENSGALG00000009352(DPF3)	-
MF	GO:0015293	symporter activity	1	0	1	56	0.260462	0.517433	ENSGALG00000005995(SLC13A5)	-
MF	GO:0019209	kinase activator activity	1	0	1	56	0.260462	0.517433	ENSGALG00000011796	-
MF	GO:0003824	catalytic activity	17	10	27	4479	0.260605	0.517433	ENSGALG00000002021(ZC3H12A),ENSGALG00000004491(DMGDH),ENSGALG00000006565,ENSGALG00000008166(TLR15),ENSGALG00000008997(STEAP4),ENSGALG00000011532(CYP27C1),ENSGALG00000013033,ENSGALG00000013861(TNFAIP3),ENSGALG00000013993(VNN1),ENSGALG00000015141(GDA),ENSGALG00000015662,ENSGALG00000033635(PTGS2),ENSGALG00000035505(AOAH),ENSGALG00000040832(CFD),ENSGALG00000048781,ENSGALG00000052980,ENSGALG00000053860	ENSGALG00000000736(MATK),ENSGALG00000003196(RNASE6),ENSGALG00000006326(MIF),ENSGALG00000008911(RNF208),ENSGALG00000016570,ENSGALG00000027165(RSFR),ENSGALG00000035058(CAMKV),ENSGALG00000035375(LRTOMT),ENSGALG00000037671,ENSGALG00000037925(RND1)
BP	GO:0007586	digestion	1	0	1	55	0.262042	0.44906	ENSGALG00000011986(FABP2)	-
BP	GO:0021761	limbic system development	1	0	1	55	0.262042	0.44906	ENSGALG00000007993(DCX)	-
BP	GO:1901343	negative regulation of vasculature development	0	1	1	55	0.262042	0.44906	-	ENSGALG00000016945(LECT1)
BP	GO:0035556	intracellular signal transduction	8	3	11	1609	0.265159	0.451362	ENSGALG00000002021(ZC3H12A),ENSGALG00000007993(DCX),ENSGALG00000013861(TNFAIP3),ENSGALG00000024272(S100A12),ENSGALG00000030907(CSF3),ENSGALG00000032717(CCL4),ENSGALG00000033635(PTGS2),ENSGALG00000034478(CCL4)	ENSGALG00000006326(MIF),ENSGALG00000015362(TRAT1),ENSGALG00000035690(RAPGEFL1)
CC	GO:0031300	intrinsic component of organelle membrane	1	1	2	205	0.265557	0.894171	ENSGALG00000033520(DCSTAMP)	ENSGALG00000028810(CHCHD10)
BP	GO:0007006	mitochondrial membrane organization	0	1	1	56	0.266118	0.451362	-	ENSGALG00000028810(CHCHD10)
BP	GO:0008637	apoptotic mitochondrial changes	0	1	1	56	0.266118	0.451362	-	ENSGALG00000028810(CHCHD10)
BP	GO:0021954	central nervous system neuron development	1	0	1	56	0.266118	0.451362	ENSGALG00000007993(DCX)	-
BP	GO:0042542	response to hydrogen peroxide	1	0	1	56	0.266118	0.451362	ENSGALG00000013861(TNFAIP3)	-
BP	GO:0044106	cellular amine metabolic process	0	1	1	56	0.266118	0.451362	-	ENSGALG00000035375(LRTOMT)
BP	GO:0046849	bone remodeling	1	0	1	56	0.266118	0.451362	ENSGALG00000033520(DCSTAMP)	-
BP	GO:0050871	positive regulation of B cell activation	0	1	1	56	0.266118	0.451362	-	ENSGALG00000006326(MIF)
BP	GO:0051865	protein autoubiquitination	0	1	1	56	0.266118	0.451362	-	ENSGALG00000008911(RNF208)
BP	GO:0140053	mitochondrial gene expression	0	1	1	56	0.266118	0.451362	-	ENSGALG00000028810(CHCHD10)
BP	GO:0012501	programmed cell death	5	2	7	951	0.266431	0.45143	ENSGALG00000002021(ZC3H12A),ENSGALG00000013372(IL7R),ENSGALG00000013861(TNFAIP3),ENSGALG00000033635(PTGS2),ENSGALG00000038995(GRIA4)	ENSGALG00000006326(MIF),ENSGALG00000028810(CHCHD10)
CC	GO:0043230	extracellular organelle	1	0	1	63	0.266561	0.894171	ENSGALG00000011796	-
CC	GO:0065010	extracellular membrane-bounded organelle	1	0	1	63	0.266561	0.894171	ENSGALG00000011796	-
MF	GO:0043130	ubiquitin binding	1	0	1	58	0.268407	0.529091	ENSGALG00000013861(TNFAIP3)	-
BP	GO:0001889	liver development	1	0	1	57	0.270171	0.454967	ENSGALG00000013861(TNFAIP3)	-
BP	GO:0008630	intrinsic apoptotic signaling pathway in response to DNA damage	0	1	1	57	0.270171	0.454967	-	ENSGALG00000006326(MIF)
BP	GO:0046031	ADP metabolic process	1	0	1	57	0.270171	0.454967	ENSGALG00000002982(SLC2A6)	-
BP	GO:0060113	inner ear receptor cell differentiation	0	1	1	57	0.270171	0.454967	-	ENSGALG00000035375(LRTOMT)
BP	GO:1903321	negative regulation of protein modification by small protein conjugation or removal	1	0	1	57	0.270171	0.454967	ENSGALG00000013861(TNFAIP3)	-
BP	GO:1904019	epithelial cell apoptotic process	1	0	1	57	0.270171	0.454967	ENSGALG00000013861(TNFAIP3)	-
CC	GO:0099699	integral component of synaptic membrane	1	0	1	64	0.270172	0.894171	ENSGALG00000006576(GRM3)	-
BP	GO:0010562	positive regulation of phosphorus metabolic process	3	1	4	481	0.271754	0.456701	ENSGALG00000011796,ENSGALG00000030907(CSF3),ENSGALG00000033635(PTGS2)	ENSGALG00000006326(MIF)
BP	GO:0045937	positive regulation of phosphate metabolic process	3	1	4	481	0.271754	0.456701	ENSGALG00000011796,ENSGALG00000030907(CSF3),ENSGALG00000033635(PTGS2)	ENSGALG00000006326(MIF)
CC	GO:0000786	nucleosome	0	1	1	65	0.273764	0.894171	-	ENSGALG00000026449
BP	GO:0006939	smooth muscle contraction	1	0	1	58	0.274202	0.458497	ENSGALG00000037545(GRIP2)	-
BP	GO:0010586	miRNA metabolic process	1	0	1	58	0.274202	0.458497	ENSGALG00000002021(ZC3H12A)	-
BP	GO:0061008	hepaticobiliary system development	1	0	1	58	0.274202	0.458497	ENSGALG00000013861(TNFAIP3)	-
BP	GO:1900182	positive regulation of protein localization to nucleus	1	0	1	58	0.274202	0.458497	ENSGALG00000002021(ZC3H12A)	-
BP	GO:0008284	positive regulation of cell population proliferation	3	1	4	483	0.27421	0.458497	ENSGALG00000013372(IL7R),ENSGALG00000013861(TNFAIP3),ENSGALG00000030907(CSF3)	ENSGALG00000006326(MIF)
BP	GO:0051234	establishment of localization	11	7	18	2821	0.275406	0.460031	ENSGALG00000002021(ZC3H12A),ENSGALG00000002982(SLC2A6),ENSGALG00000005995(SLC13A5),ENSGALG00000008997(STEAP4),ENSGALG00000011986(FABP2),ENSGALG00000012094(SLC35F4),ENSGALG00000013861(TNFAIP3),ENSGALG00000026768(SLCO4C1),ENSGALG00000037545(GRIP2),ENSGALG00000038995(GRIA4),ENSGALG00000045478	ENSGALG00000006326(MIF),ENSGALG00000006471(SLCO2A1),ENSGALG00000012045,ENSGALG00000015362(TRAT1),ENSGALG00000021395,ENSGALG00000028810(CHCHD10),ENSGALG00000035375(LRTOMT)
MF	GO:0016788	hydrolase activity, acting on ester bonds	3	2	5	658	0.277075	0.542276	ENSGALG00000002021(ZC3H12A),ENSGALG00000015662,ENSGALG00000035505(AOAH)	ENSGALG00000003196(RNASE6),ENSGALG00000027165(RSFR)
BP	GO:0030316	osteoclast differentiation	1	0	1	59	0.278211	0.461915	ENSGALG00000033520(DCSTAMP)	-
BP	GO:0031047	gene silencing by RNA	1	0	1	59	0.278211	0.461915	ENSGALG00000002021(ZC3H12A)	-
BP	GO:0032092	positive regulation of protein binding	1	0	1	59	0.278211	0.461915	ENSGALG00000030907(CSF3)	-
BP	GO:0062207	regulation of pattern recognition receptor signaling pathway	1	0	1	59	0.278211	0.461915	ENSGALG00000013861(TNFAIP3)	-
BP	GO:1903038	negative regulation of leukocyte cell-cell adhesion	1	0	1	59	0.278211	0.461915	ENSGALG00000002021(ZC3H12A)	-
BP	GO:2001237	negative regulation of extrinsic apoptotic signaling pathway	1	0	1	59	0.278211	0.461915	ENSGALG00000013861(TNFAIP3)	-
BP	GO:0002688	regulation of leukocyte chemotaxis	0	1	1	60	0.282199	0.464798	-	ENSGALG00000006326(MIF)
BP	GO:0005976	polysaccharide metabolic process	1	0	1	60	0.282199	0.464798	ENSGALG00000035505(AOAH)	-
BP	GO:0009135	purine nucleoside diphosphate metabolic process	1	0	1	60	0.282199	0.464798	ENSGALG00000002982(SLC2A6)	-
BP	GO:0009179	purine ribonucleoside diphosphate metabolic process	1	0	1	60	0.282199	0.464798	ENSGALG00000002982(SLC2A6)	-
BP	GO:0018958	phenol-containing compound metabolic process	0	1	1	60	0.282199	0.464798	-	ENSGALG00000035375(LRTOMT)
BP	GO:0042490	mechanoreceptor differentiation	0	1	1	60	0.282199	0.464798	-	ENSGALG00000035375(LRTOMT)
BP	GO:0046632	alpha-beta T cell differentiation	1	0	1	60	0.282199	0.464798	ENSGALG00000002021(ZC3H12A)	-
BP	GO:0051897	positive regulation of protein kinase B signaling	1	0	1	60	0.282199	0.464798	ENSGALG00000030907(CSF3)	-
BP	GO:0001933	negative regulation of protein phosphorylation	2	0	2	191	0.282793	0.465312	ENSGALG00000002021(ZC3H12A),ENSGALG00000013861(TNFAIP3)	-
BP	GO:0046916	cellular transition metal ion homeostasis	1	0	1	61	0.286165	0.470392	ENSGALG00000008997(STEAP4)	-
CC	GO:0043235	receptor complex	1	1	2	220	0.292869	0.894171	ENSGALG00000011796	ENSGALG00000015362(TRAT1)
BP	GO:0034504	protein localization to nucleus	1	1	2	196	0.292999	0.480931	ENSGALG00000002021(ZC3H12A)	ENSGALG00000028810(CHCHD10)
BP	GO:0009185	ribonucleoside diphosphate metabolic process	1	0	1	63	0.294031	0.480931	ENSGALG00000002982(SLC2A6)	-
BP	GO:0014066	regulation of phosphatidylinositol 3-kinase signaling	1	0	1	63	0.294031	0.480931	ENSGALG00000030907(CSF3)	-
BP	GO:0032946	positive regulation of mononuclear cell proliferation	0	1	1	63	0.294031	0.480931	-	ENSGALG00000006326(MIF)
BP	GO:0050671	positive regulation of lymphocyte proliferation	0	1	1	63	0.294031	0.480931	-	ENSGALG00000006326(MIF)
CC	GO:0009986	cell surface	2	1	3	387	0.29422	0.894171	ENSGALG00000013372(IL7R),ENSGALG00000033520(DCSTAMP)	ENSGALG00000006326(MIF)
CC	GO:0019866	organelle inner membrane	1	1	2	221	0.294687	0.894171	ENSGALG00000033635(PTGS2)	ENSGALG00000028810(CHCHD10)
BP	GO:0018108	peptidyl-tyrosine phosphorylation	1	1	2	197	0.295038	0.4821	ENSGALG00000030907(CSF3)	ENSGALG00000006326(MIF)
MF	GO:0005230	extracellular ligand-gated ion channel activity	1	0	1	65	0.295558	0.572523	ENSGALG00000038995(GRIA4)	-
BP	GO:0051247	positive regulation of protein metabolic process	5	1	6	821	0.295983	0.483165	ENSGALG00000002021(ZC3H12A),ENSGALG00000011796,ENSGALG00000013861(TNFAIP3),ENSGALG00000030907(CSF3),ENSGALG00000033635(PTGS2)	ENSGALG00000006326(MIF)
MF	GO:0140098	catalytic activity, acting on RNA	1	2	3	355	0.296709	0.572523	ENSGALG00000002021(ZC3H12A)	ENSGALG00000003196(RNASE6),ENSGALG00000027165(RSFR)
BP	GO:0003012	muscle system process	2	0	2	198	0.297077	0.484473	ENSGALG00000002021(ZC3H12A),ENSGALG00000037545(GRIP2)	-
BP	GO:0022612	gland morphogenesis	1	0	1	64	0.297933	0.484911	ENSGALG00000013861(TNFAIP3)	-
BP	GO:0071901	negative regulation of protein serine/threonine kinase activity	1	0	1	64	0.297933	0.484911	ENSGALG00000013861(TNFAIP3)	-
CC	GO:0099240	intrinsic component of synaptic membrane	1	0	1	72	0.298431	0.894171	ENSGALG00000006576(GRM3)	-
MF	GO:0043169	cation binding	10	2	12	1874	0.298857	0.572636	ENSGALG00000002021(ZC3H12A),ENSGALG00000002170,ENSGALG00000009352(DPF3),ENSGALG00000011532(CYP27C1),ENSGALG00000013861(TNFAIP3),ENSGALG00000015141(GDA),ENSGALG00000024272(S100A12),ENSGALG00000033635(PTGS2),ENSGALG00000035505(AOAH),ENSGALG00000047903	ENSGALG00000008911(RNF208),ENSGALG00000037671
BP	GO:0018212	peptidyl-tyrosine modification	1	1	2	199	0.299115	0.486356	ENSGALG00000030907(CSF3)	ENSGALG00000006326(MIF)
BP	GO:0048660	regulation of smooth muscle cell proliferation	1	0	1	65	0.301813	0.488819	ENSGALG00000013861(TNFAIP3)	-
BP	GO:0062013	positive regulation of small molecule metabolic process	1	0	1	65	0.301813	0.488819	ENSGALG00000033635(PTGS2)	-
BP	GO:0071466	cellular response to xenobiotic stimulus	1	0	1	65	0.301813	0.488819	ENSGALG00000024272(S100A12)	-
BP	GO:1903509	liposaccharide metabolic process	1	0	1	65	0.301813	0.488819	ENSGALG00000035505(AOAH)	-
CC	GO:0005930	axoneme	1	0	1	73	0.301887	0.894171	ENSGALG00000007993(DCX)	-
BP	GO:0043087	regulation of GTPase activity	2	0	2	201	0.303189	0.490086	ENSGALG00000032717(CCL4),ENSGALG00000034478(CCL4)	-
BP	GO:0071900	regulation of protein serine/threonine kinase activity	1	1	2	201	0.303189	0.490086	ENSGALG00000013861(TNFAIP3)	ENSGALG00000006326(MIF)
CC	GO:0030176	integral component of endoplasmic reticulum membrane	1	0	1	74	0.305327	0.894171	ENSGALG00000033520(DCSTAMP)	-
CC	GO:0097014	ciliary plasm	1	0	1	74	0.305327	0.894171	ENSGALG00000007993(DCX)	-
BP	GO:0006165	nucleoside diphosphate phosphorylation	1	0	1	66	0.305672	0.492174	ENSGALG00000002982(SLC2A6)	-
BP	GO:0032147	activation of protein kinase activity	1	0	1	66	0.305672	0.492174	ENSGALG00000011796	-
BP	GO:0046939	nucleotide phosphorylation	1	0	1	66	0.305672	0.492174	ENSGALG00000002982(SLC2A6)	-
BP	GO:0071456	cellular response to hypoxia	1	0	1	66	0.305672	0.492174	ENSGALG00000033635(PTGS2)	-
MF	GO:0016782	transferase activity, transferring sulphur-containing groups	1	0	1	68	0.306888	0.579913	ENSGALG00000052980	-
MF	GO:0019955	cytokine binding	1	0	1	68	0.306888	0.579913	ENSGALG00000004221(IL22RA1)	-
BP	GO:0002706	regulation of lymphocyte mediated immunity	1	0	1	67	0.30951	0.495456	ENSGALG00000013372(IL7R)	-
BP	GO:0006090	pyruvate metabolic process	1	0	1	67	0.30951	0.495456	ENSGALG00000002982(SLC2A6)	-
BP	GO:0036294	cellular response to decreased oxygen levels	1	0	1	67	0.30951	0.495456	ENSGALG00000033635(PTGS2)	-
BP	GO:0048659	smooth muscle cell proliferation	1	0	1	67	0.30951	0.495456	ENSGALG00000013861(TNFAIP3)	-
BP	GO:0048813	dendrite morphogenesis	1	0	1	67	0.30951	0.495456	ENSGALG00000007993(DCX)	-
BP	GO:2000377	regulation of reactive oxygen species metabolic process	1	0	1	67	0.30951	0.495456	ENSGALG00000002021(ZC3H12A)	-
BP	GO:1901575	organic substance catabolic process	7	1	8	1167	0.310023	0.495796	ENSGALG00000002021(ZC3H12A),ENSGALG00000002982(SLC2A6),ENSGALG00000004491(DMGDH),ENSGALG00000006565,ENSGALG00000013861(TNFAIP3),ENSGALG00000015141(GDA),ENSGALG00000035505(AOAH)	ENSGALG00000035375(LRTOMT)
BP	GO:0035239	tube morphogenesis	2	2	4	513	0.311473	0.497633	ENSGALG00000002021(ZC3H12A),ENSGALG00000026098(IL8)	ENSGALG00000016945(LECT1),ENSGALG00000027165(RSFR)
BP	GO:0009636	response to toxic substance	1	0	1	68	0.313327	0.498713	ENSGALG00000033635(PTGS2)	-
BP	GO:0010565	regulation of cellular ketone metabolic process	1	0	1	68	0.313327	0.498713	ENSGALG00000033635(PTGS2)	-
BP	GO:0048675	axon extension	1	0	1	68	0.313327	0.498713	ENSGALG00000007993(DCX)	-
BP	GO:0032535	regulation of cellular component size	2	0	2	206	0.313356	0.498713	ENSGALG00000013372(IL7R),ENSGALG00000030907(CSF3)	-
MF	GO:0030594	neurotransmitter receptor activity	1	0	1	70	0.314341	0.585915	ENSGALG00000038995(GRIA4)	-
MF	GO:0032182	ubiquitin-like protein binding	1	0	1	70	0.314341	0.585915	ENSGALG00000013861(TNFAIP3)	-
BP	GO:0006810	transport	10	7	17	2717	0.314932	0.500738	ENSGALG00000002021(ZC3H12A),ENSGALG00000002982(SLC2A6),ENSGALG00000005995(SLC13A5),ENSGALG00000008997(STEAP4),ENSGALG00000011986(FABP2),ENSGALG00000012094(SLC35F4),ENSGALG00000026768(SLCO4C1),ENSGALG00000037545(GRIP2),ENSGALG00000038995(GRIA4),ENSGALG00000045478	ENSGALG00000006326(MIF),ENSGALG00000006471(SLCO2A1),ENSGALG00000012045,ENSGALG00000015362(TRAT1),ENSGALG00000021395,ENSGALG00000028810(CHCHD10),ENSGALG00000035375(LRTOMT)
BP	GO:0019079	viral genome replication	1	0	1	69	0.317123	0.501808	ENSGALG00000002021(ZC3H12A)	-
BP	GO:0038061	NIK/NF-kappaB signaling	1	0	1	69	0.317123	0.501808	ENSGALG00000002021(ZC3H12A)	-
BP	GO:0043406	positive regulation of MAP kinase activity	0	1	1	69	0.317123	0.501808	-	ENSGALG00000006326(MIF)
BP	GO:0043467	regulation of generation of precursor metabolites and energy	1	0	1	69	0.317123	0.501808	ENSGALG00000002982(SLC2A6)	-
BP	GO:0070665	positive regulation of leukocyte proliferation	0	1	1	69	0.317123	0.501808	-	ENSGALG00000006326(MIF)
CC	GO:0031227	intrinsic component of endoplasmic reticulum membrane	1	0	1	78	0.318918	0.901768	ENSGALG00000033520(DCSTAMP)	-
CC	GO:0034451	centriolar satellite	0	1	1	78	0.318918	0.901768	-	ENSGALG00000015362(TRAT1)
BP	GO:0005975	carbohydrate metabolic process	2	1	3	361	0.319009	0.50431	ENSGALG00000002982(SLC2A6),ENSGALG00000035505(AOAH)	ENSGALG00000016570
BP	GO:0051241	negative regulation of multicellular organismal process	2	2	4	520	0.320256	0.505086	ENSGALG00000002021(ZC3H12A),ENSGALG00000013861(TNFAIP3)	ENSGALG00000016945(LECT1),ENSGALG00000029669(C1QC)
BP	GO:0045859	regulation of protein kinase activity	2	1	3	362	0.320524	0.505086	ENSGALG00000011796,ENSGALG00000013861(TNFAIP3)	ENSGALG00000006326(MIF)
BP	GO:0061025	membrane fusion	1	0	1	70	0.320899	0.505086	ENSGALG00000033520(DCSTAMP)	-
BP	GO:1903313	positive regulation of mRNA metabolic process	1	0	1	70	0.320899	0.505086	ENSGALG00000002021(ZC3H12A)	-
BP	GO:0048731	system development	10	5	15	2379	0.321029	0.505086	ENSGALG00000002021(ZC3H12A),ENSGALG00000007993(DCX),ENSGALG00000009352(DPF3),ENSGALG00000013372(IL7R),ENSGALG00000013861(TNFAIP3),ENSGALG00000026098(IL8),ENSGALG00000030907(CSF3),ENSGALG00000033520(DCSTAMP),ENSGALG00000034478(CCL4),ENSGALG00000052425(BATF3)	ENSGALG00000016945(LECT1),ENSGALG00000021569(C1QA),ENSGALG00000027165(RSFR),ENSGALG00000029669(C1QC),ENSGALG00000035375(LRTOMT)
MF	GO:0042626	ATPase-coupled transmembrane transporter activity	0	1	1	72	0.321716	0.594349	-	ENSGALG00000021395
BP	GO:0080135	regulation of cellular response to stress	2	1	3	364	0.323554	0.507406	ENSGALG00000002021(ZC3H12A),ENSGALG00000033635(PTGS2)	ENSGALG00000006326(MIF)
BP	GO:0002700	regulation of production of molecular mediator of immune response	0	1	1	71	0.324654	0.507406	-	ENSGALG00000006326(MIF)
BP	GO:0010595	positive regulation of endothelial cell migration	1	0	1	71	0.324654	0.507406	ENSGALG00000002021(ZC3H12A)	-
BP	GO:0021987	cerebral cortex development	1	0	1	71	0.324654	0.507406	ENSGALG00000007993(DCX)	-
BP	GO:0035296	regulation of tube diameter	1	0	1	71	0.324654	0.507406	ENSGALG00000037545(GRIP2)	-
BP	GO:0060048	cardiac muscle contraction	1	0	1	71	0.324654	0.507406	ENSGALG00000002021(ZC3H12A)	-
BP	GO:0097746	blood vessel diameter maintenance	1	0	1	71	0.324654	0.507406	ENSGALG00000037545(GRIP2)	-
MF	GO:0008233	peptidase activity	4	0	4	537	0.324998	0.594349	ENSGALG00000002021(ZC3H12A),ENSGALG00000006565,ENSGALG00000013861(TNFAIP3),ENSGALG00000040832(CFD)	-
MF	GO:0099106	ion channel regulator activity	1	0	1	73	0.325374	0.594349	ENSGALG00000006576(GRM3)	-
BP	GO:0022407	regulation of cell-cell adhesion	2	0	2	212	0.325517	0.508275	ENSGALG00000002021(ZC3H12A),ENSGALG00000013372(IL7R)	-
BP	GO:0048513	animal organ development	9	3	12	1871	0.328146	0.509867	ENSGALG00000002021(ZC3H12A),ENSGALG00000007993(DCX),ENSGALG00000013372(IL7R),ENSGALG00000013861(TNFAIP3),ENSGALG00000026098(IL8),ENSGALG00000030907(CSF3),ENSGALG00000033520(DCSTAMP),ENSGALG00000034478(CCL4),ENSGALG00000052425(BATF3)	ENSGALG00000004771(C1QB),ENSGALG00000029669(C1QC),ENSGALG00000035375(LRTOMT)
BP	GO:0032874	positive regulation of stress-activated MAPK cascade	1	0	1	72	0.328389	0.509867	ENSGALG00000002021(ZC3H12A)	-
BP	GO:0035150	regulation of tube size	1	0	1	72	0.328389	0.509867	ENSGALG00000037545(GRIP2)	-
BP	GO:0046822	regulation of nucleocytoplasmic transport	1	0	1	72	0.328389	0.509867	ENSGALG00000002021(ZC3H12A)	-
BP	GO:0071482	cellular response to light stimulus	0	1	1	72	0.328389	0.509867	-	ENSGALG00000005938
BP	GO:1905039	carboxylic acid transmembrane transport	1	0	1	72	0.328389	0.509867	ENSGALG00000005995(SLC13A5)	-
BP	GO:0000956	nuclear-transcribed mRNA catabolic process	1	0	1	73	0.332103	0.514666	ENSGALG00000002021(ZC3H12A)	-
BP	GO:1903825	organic acid transmembrane transport	1	0	1	73	0.332103	0.514666	ENSGALG00000005995(SLC13A5)	-
BP	GO:0042326	negative regulation of phosphorylation	2	0	2	216	0.333597	0.516497	ENSGALG00000002021(ZC3H12A),ENSGALG00000013861(TNFAIP3)	-
BP	GO:0001819	positive regulation of cytokine production	0	2	2	217	0.335613	0.516996	-	ENSGALG00000006326(MIF),ENSGALG00000008722(MCOLN2)
BP	GO:0006839	mitochondrial transport	0	1	1	74	0.335797	0.516996	-	ENSGALG00000028810(CHCHD10)
BP	GO:0031532	actin cytoskeleton reorganization	1	0	1	74	0.335797	0.516996	ENSGALG00000030907(CSF3)	-
BP	GO:0034614	cellular response to reactive oxygen species	1	0	1	74	0.335797	0.516996	ENSGALG00000013861(TNFAIP3)	-
BP	GO:0055076	transition metal ion homeostasis	1	0	1	74	0.335797	0.516996	ENSGALG00000008997(STEAP4)	-
BP	GO:0070304	positive regulation of stress-activated protein kinase signaling cascade	1	0	1	74	0.335797	0.516996	ENSGALG00000002021(ZC3H12A)	-
MF	GO:0016247	channel regulator activity	1	0	1	76	0.336231	0.602818	ENSGALG00000006576(GRM3)	-
MF	GO:0099094	ligand-gated cation channel activity	1	0	1	76	0.336231	0.602818	ENSGALG00000038995(GRIA4)	-
MF	GO:0022804	active transmembrane transporter activity	1	1	2	223	0.33661	0.602818	ENSGALG00000005995(SLC13A5)	ENSGALG00000021395
BP	GO:0030098	lymphocyte differentiation	2	0	2	218	0.337627	0.518847	ENSGALG00000002021(ZC3H12A),ENSGALG00000013372(IL7R)	-
BP	GO:0045860	positive regulation of protein kinase activity	1	1	2	218	0.337627	0.518847	ENSGALG00000011796	ENSGALG00000006326(MIF)
BP	GO:0009966	regulation of signal transduction	8	3	11	1713	0.338164	0.519189	ENSGALG00000002021(ZC3H12A),ENSGALG00000013372(IL7R),ENSGALG00000013861(TNFAIP3),ENSGALG00000024272(S100A12),ENSGALG00000030907(CSF3),ENSGALG00000032717(CCL4),ENSGALG00000033635(PTGS2),ENSGALG00000034478(CCL4)	ENSGALG00000006326(MIF),ENSGALG00000012801(LY86),ENSGALG00000015362(TRAT1)
BP	GO:0007423	sensory organ development	1	2	3	374	0.338707	0.51954	ENSGALG00000007993(DCX)	ENSGALG00000004771(C1QB),ENSGALG00000035375(LRTOMT)
BP	GO:0031399	regulation of protein modification process	5	1	6	865	0.339288	0.519746	ENSGALG00000002021(ZC3H12A),ENSGALG00000011796,ENSGALG00000013861(TNFAIP3),ENSGALG00000030907(CSF3),ENSGALG00000033635(PTGS2)	ENSGALG00000006326(MIF)
BP	GO:0044272	sulfur compound biosynthetic process	1	0	1	75	0.339471	0.519746	ENSGALG00000006565	-
CC	GO:0055037	recycling endosome	0	1	1	85	0.342077	0.924888	-	ENSGALG00000008722(MCOLN2)
BP	GO:0022900	electron transport chain	1	0	1	76	0.343125	0.5234	ENSGALG00000008997(STEAP4)	-
BP	GO:0032368	regulation of lipid transport	0	1	1	76	0.343125	0.5234	-	ENSGALG00000006326(MIF)
BP	GO:0043123	positive regulation of I-kappaB kinase/NF-kappaB signaling	1	0	1	76	0.343125	0.5234	ENSGALG00000024272(S100A12)	-
BP	GO:0045834	positive regulation of lipid metabolic process	1	0	1	76	0.343125	0.5234	ENSGALG00000033635(PTGS2)	-
BP	GO:0006119	oxidative phosphorylation	0	1	1	77	0.346759	0.527968	-	ENSGALG00000028810(CHCHD10)
BP	GO:0071453	cellular response to oxygen levels	1	0	1	77	0.346759	0.527968	ENSGALG00000033635(PTGS2)	-
BP	GO:0045595	regulation of cell differentiation	5	1	6	876	0.350258	0.531512	ENSGALG00000002021(ZC3H12A),ENSGALG00000013372(IL7R),ENSGALG00000030907(CSF3),ENSGALG00000033520(DCSTAMP),ENSGALG00000033635(PTGS2)	ENSGALG00000029669(C1QC)
BP	GO:0010821	regulation of mitochondrion organization	0	1	1	78	0.350373	0.531512	-	ENSGALG00000028810(CHCHD10)
BP	GO:0045766	positive regulation of angiogenesis	1	0	1	78	0.350373	0.531512	ENSGALG00000002021(ZC3H12A)	-
BP	GO:1904018	positive regulation of vasculature development	1	0	1	78	0.350373	0.531512	ENSGALG00000002021(ZC3H12A)	-
MF	GO:0031406	carboxylic acid binding	1	0	1	80	0.35044	0.62351	ENSGALG00000011986(FABP2)	-
BP	GO:0042127	regulation of cell population proliferation	5	1	6	877	0.351257	0.532364	ENSGALG00000013372(IL7R),ENSGALG00000013861(TNFAIP3),ENSGALG00000026098(IL8),ENSGALG00000030907(CSF3),ENSGALG00000033635(PTGS2)	ENSGALG00000006326(MIF)
BP	GO:0072594	establishment of protein localization to organelle	2	0	2	225	0.351677	0.532512	ENSGALG00000002021(ZC3H12A),ENSGALG00000013861(TNFAIP3)	-
CC	GO:0019867	outer membrane	1	0	1	88	0.351764	0.924888	ENSGALG00000033635(PTGS2)	-
CC	GO:0031968	organelle outer membrane	1	0	1	88	0.351764	0.924888	ENSGALG00000033635(PTGS2)	-
BP	GO:0009150	purine ribonucleotide metabolic process	2	0	2	226	0.353677	0.533049	ENSGALG00000002982(SLC2A6),ENSGALG00000015141(GDA)	-
BP	GO:0009132	nucleoside diphosphate metabolic process	1	0	1	79	0.353968	0.533049	ENSGALG00000002982(SLC2A6)	-
BP	GO:0010951	negative regulation of endopeptidase activity	1	0	1	79	0.353968	0.533049	ENSGALG00000033635(PTGS2)	-
BP	GO:0030833	regulation of actin filament polymerization	1	0	1	79	0.353968	0.533049	ENSGALG00000030907(CSF3)	-
BP	GO:0046631	alpha-beta T cell activation	1	0	1	79	0.353968	0.533049	ENSGALG00000002021(ZC3H12A)	-
BP	GO:0098876	vesicle-mediated transport to the plasma membrane	1	0	1	79	0.353968	0.533049	ENSGALG00000037545(GRIP2)	-
CC	GO:0044815	DNA packaging complex	0	1	1	89	0.354962	0.924888	-	ENSGALG00000026449
MF	GO:0004497	monooxygenase activity	1	0	1	82	0.357432	0.631847	ENSGALG00000011532(CYP27C1)	-
BP	GO:0001578	microtubule bundle formation	1	0	1	80	0.357543	0.537942	ENSGALG00000007993(DCX)	-
BP	GO:1901700	response to oxygen-containing compound	3	2	5	716	0.358146	0.53836	ENSGALG00000002021(ZC3H12A),ENSGALG00000013861(TNFAIP3),ENSGALG00000026098(IL8)	ENSGALG00000006326(MIF),ENSGALG00000012801(LY86)
BP	GO:0050790	regulation of catalytic activity	5	2	7	1054	0.358863	0.538947	ENSGALG00000011796,ENSGALG00000013861(TNFAIP3),ENSGALG00000032717(CCL4),ENSGALG00000033635(PTGS2),ENSGALG00000034478(CCL4)	ENSGALG00000006326(MIF),ENSGALG00000055067
BP	GO:0010508	positive regulation of autophagy	1	0	1	81	0.361098	0.540339	ENSGALG00000002021(ZC3H12A)	-
BP	GO:0071248	cellular response to metal ion	1	0	1	81	0.361098	0.540339	ENSGALG00000005995(SLC13A5)	-
BP	GO:0090316	positive regulation of intracellular protein transport	1	0	1	81	0.361098	0.540339	ENSGALG00000002021(ZC3H12A)	-
BP	GO:0097696	receptor signaling pathway via STAT	1	0	1	81	0.361098	0.540339	ENSGALG00000013372(IL7R)	-
CC	GO:0098800	inner mitochondrial membrane protein complex	0	1	1	92	0.364462	0.924888	-	ENSGALG00000028810(CHCHD10)
BP	GO:0006937	regulation of muscle contraction	1	0	1	82	0.364634	0.545136	ENSGALG00000002021(ZC3H12A)	-
BP	GO:0042592	homeostatic process	5	1	6	891	0.365277	0.545603	ENSGALG00000008997(STEAP4),ENSGALG00000013372(IL7R),ENSGALG00000013861(TNFAIP3),ENSGALG00000033520(DCSTAMP),ENSGALG00000033635(PTGS2)	ENSGALG00000006326(MIF)
BP	GO:0010646	regulation of cell communication	9	3	12	1927	0.367373	0.548239	ENSGALG00000002021(ZC3H12A),ENSGALG00000006576(GRM3),ENSGALG00000013372(IL7R),ENSGALG00000013861(TNFAIP3),ENSGALG00000024272(S100A12),ENSGALG00000030907(CSF3),ENSGALG00000032717(CCL4),ENSGALG00000033635(PTGS2),ENSGALG00000034478(CCL4)	ENSGALG00000006326(MIF),ENSGALG00000012801(LY86),ENSGALG00000015362(TRAT1)
CC	GO:0032838	plasma membrane bounded cell projection cytoplasm	1	0	1	93	0.367598	0.924888	ENSGALG00000007993(DCX)	-
MF	GO:0022890	inorganic cation transmembrane transporter activity	2	1	3	405	0.370478	0.643716	ENSGALG00000005995(SLC13A5),ENSGALG00000038995(GRIA4)	ENSGALG00000008722(MCOLN2)
MF	GO:0016614	oxidoreductase activity, acting on CH-OH group of donors	0	1	1	86	0.371194	0.643716	-	ENSGALG00000016570
MF	GO:0043021	ribonucleoprotein complex binding	1	0	1	86	0.371194	0.643716	ENSGALG00000002021(ZC3H12A)	-
BP	GO:0010466	negative regulation of peptidase activity	1	0	1	84	0.371648	0.553619	ENSGALG00000033635(PTGS2)	-
BP	GO:0030041	actin filament polymerization	1	0	1	84	0.371648	0.553619	ENSGALG00000030907(CSF3)	-
BP	GO:0034655	nucleobase-containing compound catabolic process	2	0	2	236	0.373554	0.555765	ENSGALG00000002021(ZC3H12A),ENSGALG00000015141(GDA)	-
BP	GO:0023051	regulation of signaling	9	3	12	1936	0.373762	0.555765	ENSGALG00000002021(ZC3H12A),ENSGALG00000006576(GRM3),ENSGALG00000013372(IL7R),ENSGALG00000013861(TNFAIP3),ENSGALG00000024272(S100A12),ENSGALG00000030907(CSF3),ENSGALG00000032717(CCL4),ENSGALG00000033635(PTGS2),ENSGALG00000034478(CCL4)	ENSGALG00000006326(MIF),ENSGALG00000012801(LY86),ENSGALG00000015362(TRAT1)
BP	GO:0014065	phosphatidylinositol 3-kinase signaling	1	0	1	85	0.375127	0.557293	ENSGALG00000030907(CSF3)	-
BP	GO:0006163	purine nucleotide metabolic process	2	0	2	237	0.375529	0.55739	ENSGALG00000002982(SLC2A6),ENSGALG00000015141(GDA)	-
CC	GO:0098588	bounding membrane of organelle	4	0	4	635	0.377779	0.924888	ENSGALG00000002982(SLC2A6),ENSGALG00000008997(STEAP4),ENSGALG00000033520(DCSTAMP),ENSGALG00000033635(PTGS2)	-
MF	GO:0046943	carboxylic acid transmembrane transporter activity	1	0	1	88	0.377965	0.649945	ENSGALG00000005995(SLC13A5)	-
BP	GO:0031503	protein-containing complex localization	1	0	1	86	0.378587	0.560919	ENSGALG00000037545(GRIP2)	-
BP	GO:0045088	regulation of innate immune response	1	0	1	86	0.378587	0.560919	ENSGALG00000013861(TNFAIP3)	-
BP	GO:0009259	ribonucleotide metabolic process	2	0	2	239	0.379473	0.561225	ENSGALG00000002982(SLC2A6),ENSGALG00000015141(GDA)	-
BP	GO:0019693	ribose phosphate metabolic process	2	0	2	239	0.379473	0.561225	ENSGALG00000002982(SLC2A6),ENSGALG00000015141(GDA)	-
MF	GO:0005342	organic acid transmembrane transporter activity	1	0	1	89	0.381324	0.649945	ENSGALG00000005995(SLC13A5)	-
CC	GO:0098802	plasma membrane signaling receptor complex	0	1	1	98	0.383052	0.924888	-	ENSGALG00000015362(TRAT1)
MF	GO:0015081	sodium ion transmembrane transporter activity	1	0	1	90	0.384665	0.649945	ENSGALG00000005995(SLC13A5)	-
BP	GO:0002703	regulation of leukocyte mediated immunity	1	0	1	88	0.385449	0.56803	ENSGALG00000013372(IL7R)	-
BP	GO:0006941	striated muscle contraction	1	0	1	88	0.385449	0.56803	ENSGALG00000002021(ZC3H12A)	-
BP	GO:0048771	tissue remodeling	1	0	1	88	0.385449	0.56803	ENSGALG00000033520(DCSTAMP)	-
BP	GO:1900180	regulation of protein localization to nucleus	1	0	1	88	0.385449	0.56803	ENSGALG00000002021(ZC3H12A)	-
MF	GO:0004842	ubiquitin-protein transferase activity	1	1	2	249	0.387031	0.649945	ENSGALG00000013861(TNFAIP3)	ENSGALG00000008911(RNF208)
MF	GO:0016298	lipase activity	1	0	1	91	0.387988	0.649945	ENSGALG00000015662	-
CC	GO:0005768	endosome	2	1	3	457	0.388655	0.924888	ENSGALG00000008997(STEAP4),ENSGALG00000033520(DCSTAMP)	ENSGALG00000008722(MCOLN2)
BP	GO:0030308	negative regulation of cell growth	1	0	1	89	0.388853	0.572535	ENSGALG00000033520(DCSTAMP)	-
MF	GO:0008270	zinc ion binding	4	0	4	589	0.389018	0.649945	ENSGALG00000002170,ENSGALG00000009352(DPF3),ENSGALG00000013861(TNFAIP3),ENSGALG00000015141(GDA)	-
CC	GO:0005765	lysosomal membrane	1	0	1	100	0.38913	0.924888	ENSGALG00000002982(SLC2A6)	-
CC	GO:0098852	lytic vacuole membrane	1	0	1	100	0.38913	0.924888	ENSGALG00000002982(SLC2A6)	-
BP	GO:0006796	phosphate-containing compound metabolic process	7	4	11	1783	0.389677	0.573237	ENSGALG00000002021(ZC3H12A),ENSGALG00000002982(SLC2A6),ENSGALG00000011796,ENSGALG00000013861(TNFAIP3),ENSGALG00000015141(GDA),ENSGALG00000030907(CSF3),ENSGALG00000033635(PTGS2)	ENSGALG00000000736(MATK),ENSGALG00000006326(MIF),ENSGALG00000035058(CAMKV),ENSGALG00000037671
BP	GO:0043549	regulation of kinase activity	2	1	3	409	0.391522	0.575297	ENSGALG00000011796,ENSGALG00000013861(TNFAIP3)	ENSGALG00000006326(MIF)
BP	GO:0002440	production of molecular mediator of immune response	0	1	1	90	0.392237	0.575297	-	ENSGALG00000006326(MIF)
BP	GO:0051094	positive regulation of developmental process	5	0	5	748	0.393697	0.575297	ENSGALG00000002021(ZC3H12A),ENSGALG00000013372(IL7R),ENSGALG00000030907(CSF3),ENSGALG00000033520(DCSTAMP),ENSGALG00000033635(PTGS2)	-
BP	GO:0048585	negative regulation of response to stimulus	5	1	6	920	0.394431	0.575297	ENSGALG00000002021(ZC3H12A),ENSGALG00000013372(IL7R),ENSGALG00000013861(TNFAIP3),ENSGALG00000033635(PTGS2),ENSGALG00000035505(AOAH)	ENSGALG00000006326(MIF)
BP	GO:0016049	cell growth	2	0	2	247	0.395143	0.575297	ENSGALG00000007993(DCX),ENSGALG00000033520(DCSTAMP)	-
BP	GO:0150063	visual system development	1	1	2	247	0.395143	0.575297	ENSGALG00000007993(DCX)	ENSGALG00000021569(C1QA)
BP	GO:0001659	temperature homeostasis	1	0	1	91	0.395604	0.575297	ENSGALG00000033635(PTGS2)	-
BP	GO:0001764	neuron migration	1	0	1	91	0.395604	0.575297	ENSGALG00000007993(DCX)	-
BP	GO:0022408	negative regulation of cell-cell adhesion	1	0	1	91	0.395604	0.575297	ENSGALG00000002021(ZC3H12A)	-
BP	GO:0046434	organophosphate catabolic process	1	0	1	91	0.395604	0.575297	ENSGALG00000015141(GDA)	-
BP	GO:0071241	cellular response to inorganic substance	1	0	1	91	0.395604	0.575297	ENSGALG00000005995(SLC13A5)	-
BP	GO:0072331	signal transduction by p53 class mediator	0	1	1	91	0.395604	0.575297	-	ENSGALG00000006326(MIF)
BP	GO:2001236	regulation of extrinsic apoptotic signaling pathway	1	0	1	91	0.395604	0.575297	ENSGALG00000013861(TNFAIP3)	-
MF	GO:0005261	cation channel activity	1	1	2	254	0.396552	0.658517	ENSGALG00000038995(GRIA4)	ENSGALG00000008722(MCOLN2)
BP	GO:0010563	negative regulation of phosphorus metabolic process	2	0	2	248	0.39709	0.576437	ENSGALG00000002021(ZC3H12A),ENSGALG00000013861(TNFAIP3)	-
BP	GO:0045936	negative regulation of phosphate metabolic process	2	0	2	248	0.39709	0.576437	ENSGALG00000002021(ZC3H12A),ENSGALG00000013861(TNFAIP3)	-
BP	GO:0032501	multicellular organismal process	15	7	22	3744	0.397434	0.576437	ENSGALG00000002021(ZC3H12A),ENSGALG00000006565,ENSGALG00000007993(DCX),ENSGALG00000008166(TLR15),ENSGALG00000009352(DPF3),ENSGALG00000011986(FABP2),ENSGALG00000013372(IL7R),ENSGALG00000013861(TNFAIP3),ENSGALG00000026098(IL8),ENSGALG00000030907(CSF3),ENSGALG00000033520(DCSTAMP),ENSGALG00000033635(PTGS2),ENSGALG00000034478(CCL4),ENSGALG00000037545(GRIP2),ENSGALG00000052425(BATF3)	ENSGALG00000006326(MIF),ENSGALG00000008722(MCOLN2),ENSGALG00000016945(LECT1),ENSGALG00000021569(C1QA),ENSGALG00000027165(RSFR),ENSGALG00000029669(C1QC),ENSGALG00000035375(LRTOMT)
BP	GO:0006793	phosphorus metabolic process	7	4	11	1795	0.398617	0.576542	ENSGALG00000002021(ZC3H12A),ENSGALG00000002982(SLC2A6),ENSGALG00000011796,ENSGALG00000013861(TNFAIP3),ENSGALG00000015141(GDA),ENSGALG00000030907(CSF3),ENSGALG00000033635(PTGS2)	ENSGALG00000000736(MATK),ENSGALG00000006326(MIF),ENSGALG00000035058(CAMKV),ENSGALG00000037671
BP	GO:0050870	positive regulation of T cell activation	1	0	1	92	0.398951	0.576542	ENSGALG00000013372(IL7R)	-
BP	GO:1903322	positive regulation of protein modification by small protein conjugation or removal	1	0	1	92	0.398951	0.576542	ENSGALG00000002021(ZC3H12A)	-
BP	GO:0033674	positive regulation of kinase activity	1	1	2	249	0.399034	0.576542	ENSGALG00000011796	ENSGALG00000006326(MIF)
BP	GO:1901565	organonitrogen compound catabolic process	4	1	5	753	0.399252	0.576542	ENSGALG00000004491(DMGDH),ENSGALG00000006565,ENSGALG00000013861(TNFAIP3),ENSGALG00000015141(GDA)	ENSGALG00000035375(LRTOMT)
BP	GO:0003018	vascular process in circulatory system	1	0	1	93	0.402281	0.57779	ENSGALG00000037545(GRIP2)	-
BP	GO:0017148	negative regulation of translation	1	0	1	93	0.402281	0.57779	ENSGALG00000002021(ZC3H12A)	-
BP	GO:0046890	regulation of lipid biosynthetic process	1	0	1	93	0.402281	0.57779	ENSGALG00000033635(PTGS2)	-
BP	GO:0048469	cell maturation	0	1	1	93	0.402281	0.57779	-	ENSGALG00000021569(C1QA)
BP	GO:0060041	retina development in camera-type eye	1	0	1	93	0.402281	0.57779	ENSGALG00000007993(DCX)	-
BP	GO:0065009	regulation of molecular function	7	2	9	1450	0.402883	0.57779	ENSGALG00000002021(ZC3H12A),ENSGALG00000011796,ENSGALG00000013861(TNFAIP3),ENSGALG00000030907(CSF3),ENSGALG00000032717(CCL4),ENSGALG00000033635(PTGS2),ENSGALG00000034478(CCL4)	ENSGALG00000006326(MIF),ENSGALG00000055067
BP	GO:0042110	T cell activation	2	0	2	251	0.402914	0.57779	ENSGALG00000002021(ZC3H12A),ENSGALG00000013372(IL7R)	-
BP	GO:0048880	sensory system development	1	1	2	251	0.402914	0.57779	ENSGALG00000007993(DCX)	ENSGALG00000021569(C1QA)
CC	GO:0072686	mitotic spindle	0	1	1	105	0.404067	0.94667	-	ENSGALG00000015362(TRAT1)
BP	GO:0046700	heterocycle catabolic process	2	0	2	252	0.40485	0.580063	ENSGALG00000002021(ZC3H12A),ENSGALG00000015141(GDA)	-
BP	GO:0008064	regulation of actin polymerization or depolymerization	1	0	1	94	0.405592	0.58012	ENSGALG00000030907(CSF3)	-
BP	GO:0030832	regulation of actin filament length	1	0	1	94	0.405592	0.58012	ENSGALG00000030907(CSF3)	-
BP	GO:0043085	positive regulation of catalytic activity	3	1	4	588	0.406065	0.580294	ENSGALG00000011796,ENSGALG00000032717(CCL4),ENSGALG00000034478(CCL4)	ENSGALG00000006326(MIF)
MF	GO:0046914	transition metal ion binding	5	0	5	779	0.406778	0.66869	ENSGALG00000002170,ENSGALG00000009352(DPF3),ENSGALG00000011532(CYP27C1),ENSGALG00000013861(TNFAIP3),ENSGALG00000015141(GDA)	-
BP	GO:1903829	positive regulation of protein localization	1	1	2	253	0.406783	0.580817	ENSGALG00000002021(ZC3H12A)	ENSGALG00000035375(LRTOMT)
MF	GO:0003774	cytoskeletal motor activity	1	0	1	97	0.407559	0.66869	ENSGALG00000005122(MYO1H)	-
BP	GO:0044270	cellular nitrogen compound catabolic process	2	0	2	254	0.408713	0.581808	ENSGALG00000002021(ZC3H12A),ENSGALG00000015141(GDA)	-
BP	GO:0006109	regulation of carbohydrate metabolic process	1	0	1	95	0.408886	0.581808	ENSGALG00000002982(SLC2A6)	-
BP	GO:0007605	sensory perception of sound	0	1	1	95	0.408886	0.581808	-	ENSGALG00000035375(LRTOMT)
BP	GO:0043488	regulation of mRNA stability	1	0	1	95	0.408886	0.581808	ENSGALG00000002021(ZC3H12A)	-
BP	GO:0072521	purine-containing compound metabolic process	2	0	2	255	0.41064	0.583801	ENSGALG00000002982(SLC2A6),ENSGALG00000015141(GDA)	-
MF	GO:0008514	organic anion transmembrane transporter activity	1	0	1	98	0.410761	0.669931	ENSGALG00000005995(SLC13A5)	-
MF	GO:0015399	primary active transmembrane transporter activity	0	1	1	99	0.413945	0.67113	-	ENSGALG00000021395
BP	GO:0030177	positive regulation of Wnt signaling pathway	1	0	1	97	0.415419	0.589581	ENSGALG00000013861(TNFAIP3)	-
BP	GO:1990138	neuron projection extension	1	0	1	97	0.415419	0.589581	ENSGALG00000007993(DCX)	-
CC	GO:0099568	cytoplasmic region	1	0	1	109	0.415757	0.96034	ENSGALG00000007993(DCX)	-
MF	GO:0004713	protein tyrosine kinase activity	0	1	1	100	0.417112	0.671588	-	ENSGALG00000000736(MATK)
BP	GO:0000302	response to reactive oxygen species	1	0	1	98	0.418659	0.59316	ENSGALG00000013861(TNFAIP3)	-
BP	GO:0021543	pallium development	1	0	1	98	0.418659	0.59316	ENSGALG00000007993(DCX)	-
MF	GO:0019787	ubiquitin-like protein transferase activity	1	1	2	266	0.41913	0.671588	ENSGALG00000013861(TNFAIP3)	ENSGALG00000008911(RNF208)
BP	GO:0008361	regulation of cell size	1	0	1	99	0.421881	0.596701	ENSGALG00000013372(IL7R)	-
BP	GO:0019722	calcium-mediated signaling	0	1	1	99	0.421881	0.596701	-	ENSGALG00000015362(TRAT1)
BP	GO:0010634	positive regulation of epithelial cell migration	1	0	1	100	0.425085	0.599693	ENSGALG00000002021(ZC3H12A)	-
BP	GO:0051896	regulation of protein kinase B signaling	1	0	1	100	0.425085	0.599693	ENSGALG00000030907(CSF3)	-
BP	GO:0061013	regulation of mRNA catabolic process	1	0	1	100	0.425085	0.599693	ENSGALG00000002021(ZC3H12A)	-
CC	GO:0043005	neuron projection	3	0	3	485	0.425881	0.968446	ENSGALG00000006576(GRM3),ENSGALG00000007993(DCX),ENSGALG00000033635(PTGS2)	-
MF	GO:0005319	lipid transporter activity	0	1	1	103	0.426514	0.676697	-	ENSGALG00000006471(SLCO2A1)
MF	GO:0008324	cation transmembrane transporter activity	2	1	3	444	0.427258	0.676697	ENSGALG00000005995(SLC13A5),ENSGALG00000038995(GRIA4)	ENSGALG00000008722(MCOLN2)
BP	GO:0046034	ATP metabolic process	1	0	1	101	0.428272	0.603674	ENSGALG00000002982(SLC2A6)	-
BP	GO:0002685	regulation of leukocyte migration	0	1	1	102	0.431442	0.606073	-	ENSGALG00000006326(MIF)
BP	GO:0006606	protein import into nucleus	1	0	1	102	0.431442	0.606073	ENSGALG00000002021(ZC3H12A)	-
BP	GO:0009060	aerobic respiration	0	1	1	102	0.431442	0.606073	-	ENSGALG00000028810(CHCHD10)
BP	GO:1903039	positive regulation of leukocyte cell-cell adhesion	1	0	1	102	0.431442	0.606073	ENSGALG00000013372(IL7R)	-
CC	GO:0031984	organelle subcompartment	3	0	3	490	0.432458	0.968446	ENSGALG00000002021(ZC3H12A),ENSGALG00000033520(DCSTAMP),ENSGALG00000033635(PTGS2)	-
BP	GO:0051223	regulation of protein transport	1	1	2	267	0.433526	0.607402	ENSGALG00000002021(ZC3H12A)	ENSGALG00000035375(LRTOMT)
BP	GO:0002285	lymphocyte activation involved in immune response	1	0	1	103	0.434594	0.607402	ENSGALG00000002021(ZC3H12A)	-
BP	GO:0002699	positive regulation of immune effector process	0	1	1	103	0.434594	0.607402	-	ENSGALG00000006326(MIF)
BP	GO:0032388	positive regulation of intracellular transport	1	0	1	103	0.434594	0.607402	ENSGALG00000002021(ZC3H12A)	-
BP	GO:0050954	sensory perception of mechanical stimulus	0	1	1	103	0.434594	0.607402	-	ENSGALG00000035375(LRTOMT)
BP	GO:2000113	negative regulation of cellular macromolecule biosynthetic process	1	0	1	103	0.434594	0.607402	ENSGALG00000002021(ZC3H12A)	-
BP	GO:0006629	lipid metabolic process	4	1	5	786	0.43579	0.608558	ENSGALG00000002170,ENSGALG00000015662,ENSGALG00000033635(PTGS2),ENSGALG00000035505(AOAH)	ENSGALG00000006326(MIF)
BP	GO:0009267	cellular response to starvation	1	0	1	104	0.437729	0.610235	ENSGALG00000002021(ZC3H12A)	-
BP	GO:0051170	import into nucleus	1	0	1	104	0.437729	0.610235	ENSGALG00000002021(ZC3H12A)	-
MF	GO:0008022	protein C-terminus binding	1	0	1	107	0.438817	0.687882	ENSGALG00000013861(TNFAIP3)	-
BP	GO:0008016	regulation of heart contraction	1	0	1	105	0.440847	0.612514	ENSGALG00000002021(ZC3H12A)	-
BP	GO:0034249	negative regulation of cellular amide metabolic process	1	0	1	105	0.440847	0.612514	ENSGALG00000002021(ZC3H12A)	-
BP	GO:0043487	regulation of RNA stability	1	0	1	105	0.440847	0.612514	ENSGALG00000002021(ZC3H12A)	-
BP	GO:0090257	regulation of muscle system process	1	0	1	105	0.440847	0.612514	ENSGALG00000002021(ZC3H12A)	-
MF	GO:0016853	isomerase activity	0	1	1	108	0.441852	0.687882	-	ENSGALG00000006326(MIF)
MF	GO:0140030	modification-dependent protein binding	1	0	1	108	0.441852	0.687882	ENSGALG00000013861(TNFAIP3)	-
BP	GO:0051607	defense response to virus	1	0	1	106	0.443948	0.615787	ENSGALG00000002021(ZC3H12A)	-
BP	GO:0140546	defense response to symbiont	1	0	1	106	0.443948	0.615787	ENSGALG00000002021(ZC3H12A)	-
CC	GO:0045211	postsynaptic membrane	1	0	1	119	0.444007	0.968446	ENSGALG00000006576(GRM3)	-
CC	GO:0030659	cytoplasmic vesicle membrane	2	0	2	307	0.445808	0.968446	ENSGALG00000008997(STEAP4),ENSGALG00000033520(DCSTAMP)	-
BP	GO:0048871	multicellular organismal homeostasis	2	0	2	274	0.446664	0.615927	ENSGALG00000033520(DCSTAMP),ENSGALG00000033635(PTGS2)	-
BP	GO:0008154	actin polymerization or depolymerization	1	0	1	107	0.447032	0.615927	ENSGALG00000030907(CSF3)	-
BP	GO:0009913	epidermal cell differentiation	0	1	1	107	0.447032	0.615927	-	ENSGALG00000035375(LRTOMT)
BP	GO:0032944	regulation of mononuclear cell proliferation	0	1	1	107	0.447032	0.615927	-	ENSGALG00000006326(MIF)
BP	GO:0033002	muscle cell proliferation	1	0	1	107	0.447032	0.615927	ENSGALG00000013861(TNFAIP3)	-
BP	GO:0043405	regulation of MAP kinase activity	0	1	1	107	0.447032	0.615927	-	ENSGALG00000006326(MIF)
BP	GO:0048015	phosphatidylinositol-mediated signaling	1	0	1	107	0.447032	0.615927	ENSGALG00000030907(CSF3)	-
BP	GO:0050670	regulation of lymphocyte proliferation	0	1	1	107	0.447032	0.615927	-	ENSGALG00000006326(MIF)
BP	GO:0032502	developmental process	13	6	19	3295	0.449371	0.617065	ENSGALG00000002021(ZC3H12A),ENSGALG00000006565,ENSGALG00000007993(DCX),ENSGALG00000008997(STEAP4),ENSGALG00000009352(DPF3),ENSGALG00000013372(IL7R),ENSGALG00000013861(TNFAIP3),ENSGALG00000026098(IL8),ENSGALG00000030907(CSF3),ENSGALG00000033520(DCSTAMP),ENSGALG00000033635(PTGS2),ENSGALG00000034478(CCL4),ENSGALG00000052425(BATF3)	ENSGALG00000004771(C1QB),ENSGALG00000016945(LECT1),ENSGALG00000021569(C1QA),ENSGALG00000027165(RSFR),ENSGALG00000029669(C1QC),ENSGALG00000035375(LRTOMT)
BP	GO:0009451	RNA modification	0	1	1	108	0.450099	0.617065	-	ENSGALG00000037671
BP	GO:0031334	positive regulation of protein-containing complex assembly	1	0	1	108	0.450099	0.617065	ENSGALG00000030907(CSF3)	-
BP	GO:0043281	regulation of cysteine-type endopeptidase activity involved in apoptotic process	1	0	1	108	0.450099	0.617065	ENSGALG00000033635(PTGS2)	-
BP	GO:0050920	regulation of chemotaxis	0	1	1	108	0.450099	0.617065	-	ENSGALG00000006326(MIF)
BP	GO:1901605	alpha-amino acid metabolic process	1	0	1	108	0.450099	0.617065	ENSGALG00000006565	-
MF	GO:0015276	ligand-gated ion channel activity	1	0	1	111	0.45086	0.69402	ENSGALG00000038995(GRIA4)	-
MF	GO:0022834	ligand-gated channel activity	1	0	1	111	0.45086	0.69402	ENSGALG00000038995(GRIA4)	-
BP	GO:0007188	adenylate cyclase-modulating G protein-coupled receptor signaling pathway	1	0	1	109	0.45315	0.619704	ENSGALG00000006576(GRM3)	-
BP	GO:0042180	cellular ketone metabolic process	1	0	1	109	0.45315	0.619704	ENSGALG00000033635(PTGS2)	-
BP	GO:0050679	positive regulation of epithelial cell proliferation	1	0	1	109	0.45315	0.619704	ENSGALG00000013861(TNFAIP3)	-
BP	GO:0023057	negative regulation of signaling	3	2	5	803	0.454466	0.620991	ENSGALG00000002021(ZC3H12A),ENSGALG00000013861(TNFAIP3),ENSGALG00000033635(PTGS2)	ENSGALG00000006326(MIF),ENSGALG00000015362(TRAT1)
CC	GO:0032993	protein-DNA complex	0	1	1	123	0.454927	0.968446	-	ENSGALG00000026449
BP	GO:0032872	regulation of stress-activated MAPK cascade	1	0	1	110	0.456183	0.621794	ENSGALG00000002021(ZC3H12A)	-
BP	GO:0048017	inositol lipid-mediated signaling	1	0	1	110	0.456183	0.621794	ENSGALG00000030907(CSF3)	-
BP	GO:0051651	maintenance of location in cell	0	1	1	110	0.456183	0.621794	-	ENSGALG00000028810(CHCHD10)
BP	GO:0007275	multicellular organism development	10	5	15	2589	0.456845	0.622182	ENSGALG00000002021(ZC3H12A),ENSGALG00000007993(DCX),ENSGALG00000009352(DPF3),ENSGALG00000013372(IL7R),ENSGALG00000013861(TNFAIP3),ENSGALG00000026098(IL8),ENSGALG00000030907(CSF3),ENSGALG00000033520(DCSTAMP),ENSGALG00000034478(CCL4),ENSGALG00000052425(BATF3)	ENSGALG00000016945(LECT1),ENSGALG00000021569(C1QA),ENSGALG00000027165(RSFR),ENSGALG00000029669(C1QC),ENSGALG00000035375(LRTOMT)
BP	GO:0006814	sodium ion transport	1	0	1	111	0.4592	0.623335	ENSGALG00000005995(SLC13A5)	-
BP	GO:0042594	response to starvation	1	0	1	111	0.4592	0.623335	ENSGALG00000002021(ZC3H12A)	-
BP	GO:0042770	signal transduction in response to DNA damage	0	1	1	111	0.4592	0.623335	-	ENSGALG00000006326(MIF)
BP	GO:0051099	positive regulation of binding	1	0	1	111	0.4592	0.623335	ENSGALG00000030907(CSF3)	-
MF	GO:0008757	S-adenosylmethionine-dependent methyltransferase activity	0	1	1	114	0.459724	0.703712	-	ENSGALG00000035375(LRTOMT)
BP	GO:0009896	positive regulation of catabolic process	2	0	2	282	0.461476	0.624841	ENSGALG00000002021(ZC3H12A),ENSGALG00000013861(TNFAIP3)	-
BP	GO:0010594	regulation of endothelial cell migration	1	0	1	112	0.462201	0.624841	ENSGALG00000002021(ZC3H12A)	-
BP	GO:0070302	regulation of stress-activated protein kinase signaling cascade	1	0	1	112	0.462201	0.624841	ENSGALG00000002021(ZC3H12A)	-
BP	GO:0071478	cellular response to radiation	0	1	1	112	0.462201	0.624841	-	ENSGALG00000005938
BP	GO:1902905	positive regulation of supramolecular fiber organization	1	0	1	112	0.462201	0.624841	ENSGALG00000030907(CSF3)	-
CC	GO:0012506	vesicle membrane	2	0	2	317	0.462332	0.968446	ENSGALG00000008997(STEAP4),ENSGALG00000033520(DCSTAMP)	-
BP	GO:0070201	regulation of establishment of protein localization	1	1	2	283	0.463311	0.62583	ENSGALG00000002021(ZC3H12A)	ENSGALG00000035375(LRTOMT)
BP	GO:0001666	response to hypoxia	1	0	1	113	0.465185	0.627336	ENSGALG00000033635(PTGS2)	-
BP	GO:0016051	carbohydrate biosynthetic process	0	1	1	113	0.465185	0.627336	-	ENSGALG00000016570
BP	GO:0044093	positive regulation of molecular function	4	1	5	814	0.466475	0.628561	ENSGALG00000011796,ENSGALG00000030907(CSF3),ENSGALG00000032717(CCL4),ENSGALG00000034478(CCL4)	ENSGALG00000006326(MIF)
BP	GO:0007156	homophilic cell adhesion via plasma membrane adhesion molecules	1	0	1	114	0.468153	0.629283	ENSGALG00000047903	-
BP	GO:0070663	regulation of leukocyte proliferation	0	1	1	114	0.468153	0.629283	-	ENSGALG00000006326(MIF)
BP	GO:0098656	anion transmembrane transport	1	0	1	114	0.468153	0.629283	ENSGALG00000005995(SLC13A5)	-
CC	GO:0014069	postsynaptic density	1	0	1	128	0.468282	0.968446	ENSGALG00000006576(GRM3)	-
CC	GO:0032279	asymmetric synapse	1	0	1	128	0.468282	0.968446	ENSGALG00000006576(GRM3)	-
BP	GO:0048518	positive regulation of biological process	12	8	20	3507	0.468669	0.629464	ENSGALG00000002021(ZC3H12A),ENSGALG00000011796,ENSGALG00000013372(IL7R),ENSGALG00000013861(TNFAIP3),ENSGALG00000024272(S100A12),ENSGALG00000026098(IL8),ENSGALG00000030907(CSF3),ENSGALG00000032717(CCL4),ENSGALG00000033520(DCSTAMP),ENSGALG00000033635(PTGS2),ENSGALG00000034478(CCL4),ENSGALG00000040832(CFD)	ENSGALG00000004771(C1QB),ENSGALG00000006326(MIF),ENSGALG00000008722(MCOLN2),ENSGALG00000012801(LY86),ENSGALG00000015362(TRAT1),ENSGALG00000021569(C1QA),ENSGALG00000028810(CHCHD10),ENSGALG00000035375(LRTOMT)
BP	GO:0098609	cell-cell adhesion	3	0	3	463	0.470818	0.631197	ENSGALG00000002021(ZC3H12A),ENSGALG00000013372(IL7R),ENSGALG00000047903	-
BP	GO:0036293	response to decreased oxygen levels	1	0	1	115	0.471105	0.631197	ENSGALG00000033635(PTGS2)	-
BP	GO:0071902	positive regulation of protein serine/threonine kinase activity	0	1	1	115	0.471105	0.631197	-	ENSGALG00000006326(MIF)
BP	GO:0043270	positive regulation of ion transport	0	1	1	116	0.474041	0.633076	-	ENSGALG00000006326(MIF)
BP	GO:0050803	regulation of synapse structure or activity	0	1	1	116	0.474041	0.633076	-	ENSGALG00000035058(CAMKV)
BP	GO:0050807	regulation of synapse organization	0	1	1	116	0.474041	0.633076	-	ENSGALG00000035058(CAMKV)
BP	GO:0099003	vesicle-mediated transport in synapse	1	0	1	116	0.474041	0.633076	ENSGALG00000037545(GRIP2)	-
MF	GO:0005506	iron ion binding	1	0	1	119	0.474187	0.721817	ENSGALG00000011532(CYP27C1)	-
BP	GO:0035295	tube development	2	2	4	644	0.475506	0.63452	ENSGALG00000002021(ZC3H12A),ENSGALG00000026098(IL8)	ENSGALG00000016945(LECT1),ENSGALG00000027165(RSFR)
BP	GO:0098657	import into cell	1	0	1	117	0.47696	0.635947	ENSGALG00000008997(STEAP4)	-
MF	GO:0019887	protein kinase regulator activity	1	0	1	120	0.477033	0.722138	ENSGALG00000011796	-
BP	GO:0051345	positive regulation of hydrolase activity	2	0	2	291	0.477868	0.636644	ENSGALG00000032717(CCL4),ENSGALG00000034478(CCL4)	-
BP	GO:0072359	circulatory system development	2	2	4	647	0.479154	0.636735	ENSGALG00000002021(ZC3H12A),ENSGALG00000026098(IL8)	ENSGALG00000016945(LECT1),ENSGALG00000027165(RSFR)
BP	GO:0009410	response to xenobiotic stimulus	1	0	1	118	0.479864	0.636735	ENSGALG00000024272(S100A12)	-
BP	GO:0031669	cellular response to nutrient levels	1	0	1	118	0.479864	0.636735	ENSGALG00000002021(ZC3H12A)	-
BP	GO:0032271	regulation of protein polymerization	1	0	1	118	0.479864	0.636735	ENSGALG00000030907(CSF3)	-
BP	GO:2000116	regulation of cysteine-type endopeptidase activity	1	0	1	118	0.479864	0.636735	ENSGALG00000033635(PTGS2)	-
CC	GO:0036464	cytoplasmic ribonucleoprotein granule	1	0	1	133	0.481314	0.968446	ENSGALG00000002021(ZC3H12A)	-
BP	GO:0031400	negative regulation of protein modification process	2	0	2	293	0.481471	0.638355	ENSGALG00000002021(ZC3H12A),ENSGALG00000013861(TNFAIP3)	-
MF	GO:0015291	secondary active transmembrane transporter activity	1	0	1	122	0.48268	0.726672	ENSGALG00000005995(SLC13A5)	-
BP	GO:0043491	protein kinase B signaling	1	0	1	119	0.482751	0.639027	ENSGALG00000030907(CSF3)	-
BP	GO:0071695	anatomical structure maturation	0	1	1	119	0.482751	0.639027	-	ENSGALG00000021569(C1QA)
BP	GO:0010942	positive regulation of cell death	1	1	2	294	0.483267	0.639197	ENSGALG00000002021(ZC3H12A)	ENSGALG00000021569(C1QA)
CC	GO:0005774	vacuolar membrane	1	0	1	134	0.483883	0.968446	ENSGALG00000002982(SLC2A6)	-
BP	GO:0009205	purine ribonucleoside triphosphate metabolic process	1	0	1	120	0.485623	0.640263	ENSGALG00000002982(SLC2A6)	-
BP	GO:0033157	regulation of intracellular protein transport	1	0	1	120	0.485623	0.640263	ENSGALG00000002021(ZC3H12A)	-
BP	GO:0045732	positive regulation of protein catabolic process	1	0	1	120	0.485623	0.640263	ENSGALG00000013861(TNFAIP3)	-
BP	GO:0048588	developmental cell growth	1	0	1	120	0.485623	0.640263	ENSGALG00000007993(DCX)	-
BP	GO:0051338	regulation of transferase activity	2	1	3	474	0.486456	0.64085	ENSGALG00000011796,ENSGALG00000013861(TNFAIP3)	ENSGALG00000006326(MIF)
BP	GO:0006469	negative regulation of protein kinase activity	1	0	1	121	0.488479	0.641469	ENSGALG00000013861(TNFAIP3)	-
BP	GO:0010001	glial cell differentiation	0	1	1	121	0.488479	0.641469	-	ENSGALG00000021569(C1QA)
BP	GO:0022409	positive regulation of cell-cell adhesion	1	0	1	121	0.488479	0.641469	ENSGALG00000013372(IL7R)	-
BP	GO:0090502	RNA phosphodiester bond hydrolysis, endonucleolytic	1	0	1	121	0.488479	0.641469	ENSGALG00000002021(ZC3H12A)	-
BP	GO:0050793	regulation of developmental process	6	2	8	1375	0.48907	0.64166	ENSGALG00000002021(ZC3H12A),ENSGALG00000013372(IL7R),ENSGALG00000013861(TNFAIP3),ENSGALG00000030907(CSF3),ENSGALG00000033520(DCSTAMP),ENSGALG00000033635(PTGS2)	ENSGALG00000016945(LECT1),ENSGALG00000029669(C1QC)
MF	GO:0008047	enzyme activator activity	1	1	2	305	0.489436	0.732817	ENSGALG00000011796	ENSGALG00000055067
BP	GO:0051347	positive regulation of transferase activity	1	1	2	298	0.490413	0.64166	ENSGALG00000011796	ENSGALG00000006326(MIF)
BP	GO:0005996	monosaccharide metabolic process	0	1	1	122	0.49132	0.64166	-	ENSGALG00000016570
BP	GO:0016197	endosomal transport	1	0	1	122	0.49132	0.64166	ENSGALG00000037545(GRIP2)	-
BP	GO:0016358	dendrite development	1	0	1	122	0.49132	0.64166	ENSGALG00000007993(DCX)	-
BP	GO:0090150	establishment of protein localization to membrane	1	0	1	122	0.49132	0.64166	ENSGALG00000037545(GRIP2)	-
BP	GO:0065003	protein-containing complex assembly	3	2	5	837	0.491344	0.64166	ENSGALG00000002021(ZC3H12A),ENSGALG00000008997(STEAP4),ENSGALG00000030907(CSF3)	ENSGALG00000006326(MIF),ENSGALG00000028810(CHCHD10)
CC	GO:0098797	plasma membrane protein complex	1	1	2	336	0.492948	0.968446	ENSGALG00000022720(GJB2)	ENSGALG00000015362(TRAT1)
BP	GO:0051495	positive regulation of cytoskeleton organization	1	0	1	123	0.494145	0.643897	ENSGALG00000030907(CSF3)	-
CC	GO:0031982	vesicle	4	1	5	943	0.494999	0.968446	ENSGALG00000006565,ENSGALG00000008997(STEAP4),ENSGALG00000011796,ENSGALG00000033520(DCSTAMP)	ENSGALG00000008722(MCOLN2)
BP	GO:0007186	G protein-coupled receptor signaling pathway	4	0	4	661	0.496056	0.643897	ENSGALG00000006576(GRM3),ENSGALG00000011796,ENSGALG00000032717(CCL4),ENSGALG00000034478(CCL4)	-
BP	GO:0043603	cellular amide metabolic process	4	0	4	661	0.496056	0.643897	ENSGALG00000002021(ZC3H12A),ENSGALG00000006565,ENSGALG00000015141(GDA),ENSGALG00000048781	-
BP	GO:0009056	catabolic process	7	1	8	1384	0.496762	0.643897	ENSGALG00000002021(ZC3H12A),ENSGALG00000002982(SLC2A6),ENSGALG00000004491(DMGDH),ENSGALG00000006565,ENSGALG00000013861(TNFAIP3),ENSGALG00000015141(GDA),ENSGALG00000035505(AOAH)	ENSGALG00000035375(LRTOMT)
BP	GO:0009144	purine nucleoside triphosphate metabolic process	1	0	1	124	0.496955	0.643897	ENSGALG00000002982(SLC2A6)	-
BP	GO:0009199	ribonucleoside triphosphate metabolic process	1	0	1	124	0.496955	0.643897	ENSGALG00000002982(SLC2A6)	-
BP	GO:0045926	negative regulation of growth	1	0	1	124	0.496955	0.643897	ENSGALG00000033520(DCSTAMP)	-
BP	GO:0070482	response to oxygen levels	1	0	1	124	0.496955	0.643897	ENSGALG00000033635(PTGS2)	-
BP	GO:0072593	reactive oxygen species metabolic process	1	0	1	124	0.496955	0.643897	ENSGALG00000002021(ZC3H12A)	-
BP	GO:1903522	regulation of blood circulation	1	0	1	124	0.496955	0.643897	ENSGALG00000002021(ZC3H12A)	-
BP	GO:0043086	negative regulation of catalytic activity	2	0	2	304	0.501018	0.648654	ENSGALG00000013861(TNFAIP3),ENSGALG00000033635(PTGS2)	-
BP	GO:0043393	regulation of protein binding	1	0	1	126	0.502528	0.64959	ENSGALG00000030907(CSF3)	-
BP	GO:1903532	positive regulation of secretion by cell	0	1	1	126	0.502528	0.64959	-	ENSGALG00000006326(MIF)
BP	GO:0051336	regulation of hydrolase activity	3	0	3	486	0.503272	0.650044	ENSGALG00000032717(CCL4),ENSGALG00000033635(PTGS2),ENSGALG00000034478(CCL4)	-
CC	GO:0098984	neuron to neuron synapse	1	0	1	142	0.503987	0.968446	ENSGALG00000006576(GRM3)	-
BP	GO:0010638	positive regulation of organelle organization	1	1	2	306	0.504523	0.651125	ENSGALG00000030907(CSF3)	ENSGALG00000028810(CHCHD10)
BP	GO:0045333	cellular respiration	0	1	1	127	0.505292	0.651125	-	ENSGALG00000028810(CHCHD10)
BP	GO:0060047	heart contraction	1	0	1	127	0.505292	0.651125	ENSGALG00000002021(ZC3H12A)	-
MF	GO:0051015	actin filament binding	1	0	1	131	0.507359	0.751204	ENSGALG00000001933(CORO2A)	-
CC	GO:0035770	ribonucleoprotein granule	1	0	1	144	0.508892	0.968446	ENSGALG00000002021(ZC3H12A)	-
MF	GO:0004252	serine-type endopeptidase activity	1	0	1	132	0.510028	0.751204	ENSGALG00000040832(CFD)	-
MF	GO:0019207	kinase regulator activity	1	0	1	133	0.512683	0.751204	ENSGALG00000011796	-
MF	GO:0022853	active ion transmembrane transporter activity	1	0	1	133	0.512683	0.751204	ENSGALG00000005995(SLC13A5)	-
BP	GO:0009117	nucleotide metabolic process	2	0	2	311	0.513216	0.659483	ENSGALG00000002982(SLC2A6),ENSGALG00000015141(GDA)	-
BP	GO:0021953	central nervous system neuron differentiation	1	0	1	130	0.513492	0.659483	ENSGALG00000007993(DCX)	-
BP	GO:0031668	cellular response to extracellular stimulus	1	0	1	130	0.513492	0.659483	ENSGALG00000002021(ZC3H12A)	-
BP	GO:0044242	cellular lipid catabolic process	1	0	1	130	0.513492	0.659483	ENSGALG00000035505(AOAH)	-
CC	GO:0019898	extrinsic component of membrane	1	0	1	146	0.513749	0.968446	ENSGALG00000002021(ZC3H12A)	-
CC	GO:0099572	postsynaptic specialization	1	0	1	146	0.513749	0.968446	ENSGALG00000006576(GRM3)	-
BP	GO:0051179	localization	11	7	18	3220	0.513774	0.659483	ENSGALG00000002021(ZC3H12A),ENSGALG00000002982(SLC2A6),ENSGALG00000005995(SLC13A5),ENSGALG00000008997(STEAP4),ENSGALG00000011986(FABP2),ENSGALG00000012094(SLC35F4),ENSGALG00000013861(TNFAIP3),ENSGALG00000026768(SLCO4C1),ENSGALG00000037545(GRIP2),ENSGALG00000038995(GRIA4),ENSGALG00000045478	ENSGALG00000006326(MIF),ENSGALG00000006471(SLCO2A1),ENSGALG00000012045,ENSGALG00000015362(TRAT1),ENSGALG00000021395,ENSGALG00000028810(CHCHD10),ENSGALG00000035375(LRTOMT)
BP	GO:0000209	protein polyubiquitination	1	0	1	132	0.518885	0.663466	ENSGALG00000013861(TNFAIP3)	-
BP	GO:0010038	response to metal ion	1	0	1	132	0.518885	0.663466	ENSGALG00000005995(SLC13A5)	-
BP	GO:0031396	regulation of protein ubiquitination	1	0	1	132	0.518885	0.663466	ENSGALG00000013861(TNFAIP3)	-
BP	GO:0033673	negative regulation of kinase activity	1	0	1	132	0.518885	0.663466	ENSGALG00000013861(TNFAIP3)	-
BP	GO:0051047	positive regulation of secretion	0	1	1	132	0.518885	0.663466	-	ENSGALG00000006326(MIF)
BP	GO:0051093	negative regulation of developmental process	1	2	3	498	0.519816	0.664143	ENSGALG00000002021(ZC3H12A)	ENSGALG00000016945(LECT1),ENSGALG00000029669(C1QC)
BP	GO:0002366	leukocyte activation involved in immune response	1	0	1	133	0.521559	0.665059	ENSGALG00000002021(ZC3H12A)	-
BP	GO:0051403	stress-activated MAPK cascade	1	0	1	133	0.521559	0.665059	ENSGALG00000002021(ZC3H12A)	-
BP	GO:0006753	nucleoside phosphate metabolic process	2	0	2	316	0.521812	0.665059	ENSGALG00000002982(SLC2A6),ENSGALG00000015141(GDA)	-
BP	GO:0022603	regulation of anatomical structure morphogenesis	2	1	3	500	0.522546	0.665059	ENSGALG00000002021(ZC3H12A),ENSGALG00000013861(TNFAIP3)	ENSGALG00000016945(LECT1)
BP	GO:0044092	negative regulation of molecular function	3	0	3	500	0.522546	0.665059	ENSGALG00000002021(ZC3H12A),ENSGALG00000013861(TNFAIP3),ENSGALG00000033635(PTGS2)	-
BP	GO:0003015	heart process	1	0	1	134	0.524219	0.666161	ENSGALG00000002021(ZC3H12A)	-
BP	GO:0008544	epidermis development	0	1	1	134	0.524219	0.666161	-	ENSGALG00000035375(LRTOMT)
BP	GO:0008283	cell population proliferation	5	1	6	1052	0.525195	0.666889	ENSGALG00000013372(IL7R),ENSGALG00000013861(TNFAIP3),ENSGALG00000026098(IL8),ENSGALG00000030907(CSF3),ENSGALG00000033635(PTGS2)	ENSGALG00000006326(MIF)
MF	GO:0015318	inorganic molecular entity transmembrane transporter activity	2	1	3	515	0.525607	0.760133	ENSGALG00000005995(SLC13A5),ENSGALG00000038995(GRIA4)	ENSGALG00000008722(MCOLN2)
BP	GO:0002263	cell activation involved in immune response	1	0	1	135	0.526864	0.668494	ENSGALG00000002021(ZC3H12A)	-
BP	GO:0044403	biological process involved in symbiotic interaction	1	0	1	136	0.529494	0.670801	ENSGALG00000002021(ZC3H12A)	-
BP	GO:0097191	extrinsic apoptotic signaling pathway	1	0	1	136	0.529494	0.670801	ENSGALG00000013861(TNFAIP3)	-
CC	GO:0009897	external side of plasma membrane	1	0	1	153	0.530379	0.972635	ENSGALG00000013372(IL7R)	-
CC	GO:0097060	synaptic membrane	1	0	1	153	0.530379	0.972635	ENSGALG00000006576(GRM3)	-
MF	GO:0004521	endoribonuclease activity	1	0	1	140	0.530876	0.760133	ENSGALG00000002021(ZC3H12A)	-
BP	GO:0009141	nucleoside triphosphate metabolic process	1	0	1	137	0.532111	0.672568	ENSGALG00000002982(SLC2A6)	-
BP	GO:0019932	second-messenger-mediated signaling	0	1	1	137	0.532111	0.672568	-	ENSGALG00000015362(TRAT1)
BP	GO:0045861	negative regulation of proteolysis	1	0	1	137	0.532111	0.672568	ENSGALG00000033635(PTGS2)	-
MF	GO:0140640	catalytic activity, acting on a nucleic acid	1	2	3	520	0.532203	0.760133	ENSGALG00000002021(ZC3H12A)	ENSGALG00000003196(RNASE6),ENSGALG00000027165(RSFR)
MF	GO:0016829	lyase activity	0	1	1	141	0.53342	0.760133	-	ENSGALG00000037671
CC	GO:0000785	chromatin	1	1	2	363	0.53458	0.972635	ENSGALG00000009352(DPF3)	ENSGALG00000026449
BP	GO:0031098	stress-activated protein kinase signaling cascade	1	0	1	138	0.534712	0.674824	ENSGALG00000002021(ZC3H12A)	-
BP	GO:2001020	regulation of response to DNA damage stimulus	0	1	1	138	0.534712	0.674824	-	ENSGALG00000006326(MIF)
MF	GO:0030695	GTPase regulator activity	0	2	2	333	0.536618	0.760133	-	ENSGALG00000035690(RAPGEFL1),ENSGALG00000055067
MF	GO:0060589	nucleoside-triphosphatase regulator activity	0	2	2	333	0.536618	0.760133	-	ENSGALG00000035690(RAPGEFL1),ENSGALG00000055067
BP	GO:0030154	cell differentiation	9	3	12	2167	0.539217	0.679989	ENSGALG00000002021(ZC3H12A),ENSGALG00000007993(DCX),ENSGALG00000008997(STEAP4),ENSGALG00000013372(IL7R),ENSGALG00000026098(IL8),ENSGALG00000030907(CSF3),ENSGALG00000033520(DCSTAMP),ENSGALG00000033635(PTGS2),ENSGALG00000052425(BATF3)	ENSGALG00000021569(C1QA),ENSGALG00000029669(C1QC),ENSGALG00000035375(LRTOMT)
CC	GO:0016021	integral component of membrane	11	2	13	2636	0.539694	0.972635	ENSGALG00000002982(SLC2A6),ENSGALG00000004221(IL22RA1),ENSGALG00000005995(SLC13A5),ENSGALG00000006576(GRM3),ENSGALG00000008166(TLR15),ENSGALG00000008997(STEAP4),ENSGALG00000011796,ENSGALG00000012094(SLC35F4),ENSGALG00000013372(IL7R),ENSGALG00000033520(DCSTAMP),ENSGALG00000047903	ENSGALG00000021395,ENSGALG00000028810(CHCHD10)
MF	GO:0005216	ion channel activity	1	1	2	335	0.539875	0.760133	ENSGALG00000038995(GRIA4)	ENSGALG00000008722(MCOLN2)
MF	GO:0008236	serine-type peptidase activity	1	0	1	144	0.54097	0.760133	ENSGALG00000040832(CFD)	-
BP	GO:0051049	regulation of transport	1	4	5	885	0.541909	0.682863	ENSGALG00000002021(ZC3H12A)	ENSGALG00000006326(MIF),ENSGALG00000015362(TRAT1),ENSGALG00000028810(CHCHD10),ENSGALG00000035375(LRTOMT)
BP	GO:0051346	negative regulation of hydrolase activity	1	0	1	141	0.542432	0.683002	ENSGALG00000033635(PTGS2)	-
BP	GO:0071702	organic substance transport	4	3	7	1257	0.544792	0.684641	ENSGALG00000002021(ZC3H12A),ENSGALG00000005995(SLC13A5),ENSGALG00000011986(FABP2),ENSGALG00000037545(GRIP2)	ENSGALG00000006326(MIF),ENSGALG00000006471(SLCO2A1),ENSGALG00000035375(LRTOMT)
BP	GO:0051091	positive regulation of DNA-binding transcription factor activity	1	0	1	142	0.544978	0.684641	ENSGALG00000030907(CSF3)	-
BP	GO:0060560	developmental growth involved in morphogenesis	1	0	1	142	0.544978	0.684641	ENSGALG00000007993(DCX)	-
CC	GO:0031965	nuclear membrane	1	0	1	160	0.546451	0.974108	ENSGALG00000033635(PTGS2)	-
BP	GO:0043542	endothelial cell migration	1	0	1	143	0.547509	0.686777	ENSGALG00000002021(ZC3H12A)	-
BP	GO:1901214	regulation of neuron death	0	1	1	143	0.547509	0.686777	-	ENSGALG00000021569(C1QA)
BP	GO:0050789	regulation of biological process	24	14	38	6907	0.549044	0.68818	ENSGALG00000002021(ZC3H12A),ENSGALG00000002170,ENSGALG00000002982(SLC2A6),ENSGALG00000004221(IL22RA1),ENSGALG00000006565,ENSGALG00000006576(GRM3),ENSGALG00000007993(DCX),ENSGALG00000008166(TLR15),ENSGALG00000011796,ENSGALG00000013372(IL7R),ENSGALG00000013861(TNFAIP3),ENSGALG00000024272(S100A12),ENSGALG00000026098(IL8),ENSGALG00000026663(CX3CL1),ENSGALG00000030907(CSF3),ENSGALG00000032717(CCL4),EN…	ENSGALG00000004771(C1QB),ENSGALG00000005938,ENSGALG00000006326(MIF),ENSGALG00000008722(MCOLN2),ENSGALG00000012801(LY86),ENSGALG00000015362(TRAT1),ENSGALG00000016945(LECT1),ENSGALG00000021569(C1QA),ENSGALG00000028810(CHCHD10),ENSGALG00000029669(C1QC),ENSGALG00000035058(CAMKV),ENSGALG00000035375(LRTOMT),ENSGALG00000035690(RAPGEFL1),ENSGALG00000055067
MF	GO:0043168	anion binding	3	6	9	1674	0.550795	0.761813	ENSGALG00000005122(MYO1H),ENSGALG00000008997(STEAP4),ENSGALG00000011986(FABP2)	ENSGALG00000000736(MATK),ENSGALG00000005938,ENSGALG00000016570,ENSGALG00000021395,ENSGALG00000035058(CAMKV),ENSGALG00000037925(RND1)
MF	GO:0017171	serine hydrolase activity	1	0	1	148	0.55085	0.761813	ENSGALG00000040832(CFD)	-
MF	GO:0005509	calcium ion binding	3	0	3	535	0.551692	0.761813	ENSGALG00000024272(S100A12),ENSGALG00000035505(AOAH),ENSGALG00000047903	-
BP	GO:0048869	cellular developmental process	9	3	12	2186	0.552491	0.690894	ENSGALG00000002021(ZC3H12A),ENSGALG00000007993(DCX),ENSGALG00000008997(STEAP4),ENSGALG00000013372(IL7R),ENSGALG00000026098(IL8),ENSGALG00000030907(CSF3),ENSGALG00000033520(DCSTAMP),ENSGALG00000033635(PTGS2),ENSGALG00000052425(BATF3)	ENSGALG00000021569(C1QA),ENSGALG00000029669(C1QC),ENSGALG00000035375(LRTOMT)
BP	GO:0001894	tissue homeostasis	1	0	1	145	0.55253	0.690894	ENSGALG00000033520(DCSTAMP)	-
BP	GO:0006402	mRNA catabolic process	1	0	1	145	0.55253	0.690894	ENSGALG00000002021(ZC3H12A)	-
BP	GO:0065008	regulation of biological quality	8	3	11	2003	0.552882	0.690894	ENSGALG00000002021(ZC3H12A),ENSGALG00000008997(STEAP4),ENSGALG00000013372(IL7R),ENSGALG00000013861(TNFAIP3),ENSGALG00000030907(CSF3),ENSGALG00000033520(DCSTAMP),ENSGALG00000033635(PTGS2),ENSGALG00000037545(GRIP2)	ENSGALG00000006326(MIF),ENSGALG00000028810(CHCHD10),ENSGALG00000035058(CAMKV)
MF	GO:0030674	protein-macromolecule adaptor activity	1	0	1	149	0.553287	0.761813	ENSGALG00000037545(GRIP2)	-
BP	GO:0006811	ion transport	3	2	5	898	0.55523	0.693304	ENSGALG00000005995(SLC13A5),ENSGALG00000008997(STEAP4),ENSGALG00000038995(GRIA4)	ENSGALG00000006326(MIF),ENSGALG00000006471(SLCO2A1)
BP	GO:0007162	negative regulation of cell adhesion	1	0	1	148	0.559959	0.698153	ENSGALG00000002021(ZC3H12A)	-
BP	GO:0021537	telencephalon development	1	0	1	148	0.559959	0.698153	ENSGALG00000007993(DCX)	-
BP	GO:0033365	protein localization to organelle	2	1	3	529	0.561186	0.699155	ENSGALG00000002021(ZC3H12A),ENSGALG00000013861(TNFAIP3)	ENSGALG00000028810(CHCHD10)
MF	GO:0005085	guanyl-nucleotide exchange factor activity	0	1	1	153	0.562906	0.770579	-	ENSGALG00000035690(RAPGEFL1)
BP	GO:0021700	developmental maturation	0	1	1	150	0.564844	0.703182	-	ENSGALG00000021569(C1QA)
MF	GO:0003729	mRNA binding	1	0	1	154	0.565279	0.770579	ENSGALG00000002021(ZC3H12A)	-
BP	GO:0051348	negative regulation of transferase activity	1	0	1	151	0.567266	0.705666	ENSGALG00000013861(TNFAIP3)	-
BP	GO:0044262	cellular carbohydrate metabolic process	1	0	1	152	0.569676	0.707764	ENSGALG00000035505(AOAH)	-
BP	GO:0009894	regulation of catabolic process	3	0	3	536	0.570238	0.707764	ENSGALG00000002021(ZC3H12A),ENSGALG00000002982(SLC2A6),ENSGALG00000013861(TNFAIP3)	-
BP	GO:0010629	negative regulation of gene expression	2	1	3	536	0.570238	0.707764	ENSGALG00000002021(ZC3H12A),ENSGALG00000013861(TNFAIP3)	ENSGALG00000006326(MIF)
BP	GO:0010632	regulation of epithelial cell migration	1	0	1	153	0.572072	0.708442	ENSGALG00000002021(ZC3H12A)	-
BP	GO:0030336	negative regulation of cell migration	0	1	1	153	0.572072	0.708442	-	ENSGALG00000006326(MIF)
BP	GO:0051258	protein polymerization	1	0	1	153	0.572072	0.708442	ENSGALG00000030907(CSF3)	-
BP	GO:0051248	negative regulation of protein metabolic process	3	0	3	538	0.572804	0.708818	ENSGALG00000002021(ZC3H12A),ENSGALG00000013861(TNFAIP3),ENSGALG00000033635(PTGS2)	-
CC	GO:0098798	mitochondrial protein-containing complex	0	1	1	173	0.574877	0.991692	-	ENSGALG00000028810(CHCHD10)
CC	GO:0098793	presynapse	1	0	1	174	0.576989	0.991692	ENSGALG00000006576(GRM3)	-
CC	GO:0031224	intrinsic component of membrane	11	2	13	2698	0.57756	0.991692	ENSGALG00000002982(SLC2A6),ENSGALG00000004221(IL22RA1),ENSGALG00000005995(SLC13A5),ENSGALG00000006576(GRM3),ENSGALG00000008166(TLR15),ENSGALG00000008997(STEAP4),ENSGALG00000011796,ENSGALG00000012094(SLC35F4),ENSGALG00000013372(IL7R),ENSGALG00000033520(DCSTAMP),ENSGALG00000047903	ENSGALG00000021395,ENSGALG00000028810(CHCHD10)
BP	GO:0010506	regulation of autophagy	1	0	1	157	0.581525	0.718533	ENSGALG00000002021(ZC3H12A)	-
BP	GO:0071496	cellular response to external stimulus	1	0	1	157	0.581525	0.718533	ENSGALG00000002021(ZC3H12A)	-
MF	GO:0001227	DNA-binding transcription repressor activity, RNA polymerase II-specific	1	0	1	162	0.583808	0.782371	ENSGALG00000052425(BATF3)	-
MF	GO:0008168	methyltransferase activity	0	1	1	162	0.583808	0.782371	-	ENSGALG00000035375(LRTOMT)
MF	GO:0015267	channel activity	1	1	2	364	0.585351	0.782371	ENSGALG00000038995(GRIA4)	ENSGALG00000008722(MCOLN2)
MF	GO:0022803	passive transmembrane transporter activity	1	1	2	364	0.585351	0.782371	ENSGALG00000038995(GRIA4)	ENSGALG00000008722(MCOLN2)
BP	GO:0055086	nucleobase-containing small molecule metabolic process	2	0	2	357	0.58848	0.726584	ENSGALG00000002982(SLC2A6),ENSGALG00000015141(GDA)	-
MF	GO:0001217	DNA-binding transcription repressor activity	1	0	1	165	0.590555	0.785495	ENSGALG00000052425(BATF3)	-
BP	GO:0030162	regulation of proteolysis	2	0	2	359	0.591555	0.729835	ENSGALG00000002021(ZC3H12A),ENSGALG00000033635(PTGS2)	-
CC	GO:0005783	endoplasmic reticulum	3	1	4	836	0.592725	0.991692	ENSGALG00000002021(ZC3H12A),ENSGALG00000033520(DCSTAMP),ENSGALG00000033635(PTGS2)	ENSGALG00000035375(LRTOMT)
BP	GO:0098742	cell-cell adhesion via plasma-membrane adhesion molecules	1	0	1	162	0.593052	0.731136	ENSGALG00000047903	-
CC	GO:0005938	cell cortex	1	0	1	182	0.593523	0.991692	ENSGALG00000045478	-
BP	GO:2000146	negative regulation of cell motility	0	1	1	163	0.59532	0.733384	-	ENSGALG00000006326(MIF)
CC	GO:0005882	intermediate filament	1	0	1	184	0.597557	0.991692	ENSGALG00000035972(KRT75)	-
BP	GO:0060249	anatomical structure homeostasis	1	0	1	164	0.597575	0.735066	ENSGALG00000033520(DCSTAMP)	-
BP	GO:0110053	regulation of actin filament organization	1	0	1	164	0.597575	0.735066	ENSGALG00000030907(CSF3)	-
BP	GO:0019058	viral life cycle	1	0	1	165	0.599818	0.737276	ENSGALG00000002021(ZC3H12A)	-
BP	GO:0045596	negative regulation of cell differentiation	1	1	2	365	0.600678	0.737424	ENSGALG00000002021(ZC3H12A)	ENSGALG00000029669(C1QC)
BP	GO:0009968	negative regulation of signal transduction	3	1	4	753	0.600831	0.737424	ENSGALG00000002021(ZC3H12A),ENSGALG00000013861(TNFAIP3),ENSGALG00000033635(PTGS2)	ENSGALG00000006326(MIF)
BP	GO:0070647	protein modification by small protein conjugation or removal	2	1	3	563	0.604093	0.740878	ENSGALG00000002021(ZC3H12A),ENSGALG00000013861(TNFAIP3)	ENSGALG00000008911(RNF208)
CC	GO:0005743	mitochondrial inner membrane	0	1	1	188	0.605506	0.991692	-	ENSGALG00000028810(CHCHD10)
BP	GO:0044248	cellular catabolic process	5	1	6	1139	0.60554	0.742101	ENSGALG00000002021(ZC3H12A),ENSGALG00000006565,ENSGALG00000013861(TNFAIP3),ENSGALG00000015141(GDA),ENSGALG00000035505(AOAH)	ENSGALG00000035375(LRTOMT)
MF	GO:0016741	transferase activity, transferring one-carbon groups	0	1	1	172	0.60588	0.789462	-	ENSGALG00000035375(LRTOMT)
MF	GO:0000166	nucleotide binding	2	6	8	1557	0.607002	0.789462	ENSGALG00000005122(MYO1H),ENSGALG00000008997(STEAP4)	ENSGALG00000000736(MATK),ENSGALG00000005938,ENSGALG00000016570,ENSGALG00000021395,ENSGALG00000035058(CAMKV),ENSGALG00000037925(RND1)
MF	GO:1901265	nucleoside phosphate binding	2	6	8	1557	0.607002	0.789462	ENSGALG00000005122(MYO1H),ENSGALG00000008997(STEAP4)	ENSGALG00000000736(MATK),ENSGALG00000005938,ENSGALG00000016570,ENSGALG00000021395,ENSGALG00000035058(CAMKV),ENSGALG00000037925(RND1)
MF	GO:0036094	small molecule binding	3	6	9	1750	0.607338	0.789462	ENSGALG00000005122(MYO1H),ENSGALG00000008997(STEAP4),ENSGALG00000043064(EXFABP)	ENSGALG00000000736(MATK),ENSGALG00000005938,ENSGALG00000016570,ENSGALG00000021395,ENSGALG00000035058(CAMKV),ENSGALG00000037925(RND1)
CC	GO:0031090	organelle membrane	5	1	6	1280	0.607934	0.991692	ENSGALG00000002021(ZC3H12A),ENSGALG00000002982(SLC2A6),ENSGALG00000008997(STEAP4),ENSGALG00000033520(DCSTAMP),ENSGALG00000033635(PTGS2)	ENSGALG00000028810(CHCHD10)
MF	GO:0008509	anion transmembrane transporter activity	1	0	1	173	0.608022	0.789462	ENSGALG00000005995(SLC13A5)	-
MF	GO:0016773	phosphotransferase activity, alcohol group as acceptor	0	3	3	583	0.610825	0.789462	-	ENSGALG00000000736(MATK),ENSGALG00000035058(CAMKV),ENSGALG00000037671
BP	GO:0070997	neuron death	0	1	1	170	0.610849	0.748052	-	ENSGALG00000021569(C1QA)
BP	GO:0009416	response to light stimulus	0	1	1	171	0.613019	0.749598	-	ENSGALG00000005938
BP	GO:0016042	lipid catabolic process	1	0	1	171	0.613019	0.749598	ENSGALG00000035505(AOAH)	-
BP	GO:0008610	lipid biosynthetic process	1	1	2	374	0.614082	0.749998	ENSGALG00000033635(PTGS2)	ENSGALG00000006326(MIF)
BP	GO:0043933	protein-containing complex organization	3	2	5	958	0.614254	0.749998	ENSGALG00000002021(ZC3H12A),ENSGALG00000008997(STEAP4),ENSGALG00000030907(CSF3)	ENSGALG00000006326(MIF),ENSGALG00000028810(CHCHD10)
BP	GO:0031667	response to nutrient levels	1	0	1	172	0.615177	0.750472	ENSGALG00000002021(ZC3H12A)	-
BP	GO:0008285	negative regulation of cell population proliferation	2	0	2	375	0.615551	0.750472	ENSGALG00000013861(TNFAIP3),ENSGALG00000026098(IL8)	-
MF	GO:0016746	acyltransferase activity	1	0	1	177	0.616479	0.791082	ENSGALG00000053860	-
BP	GO:0040013	negative regulation of locomotion	0	1	1	173	0.617323	0.751524	-	ENSGALG00000006326(MIF)
BP	GO:0052548	regulation of endopeptidase activity	1	0	1	173	0.617323	0.751524	ENSGALG00000033635(PTGS2)	-
MF	GO:0015075	ion transmembrane transporter activity	2	1	3	589	0.617853	0.791082	ENSGALG00000005995(SLC13A5),ENSGALG00000038995(GRIA4)	ENSGALG00000008722(MCOLN2)
CC	GO:0045177	apical part of cell	0	1	1	195	0.619047	0.991692	-	ENSGALG00000035375(LRTOMT)
BP	GO:0015980	energy derivation by oxidation of organic compounds	0	1	1	174	0.619458	0.753567	-	ENSGALG00000028810(CHCHD10)
CC	GO:0030425	dendrite	1	0	1	196	0.620943	0.991692	ENSGALG00000006576(GRM3)	-
BP	GO:0006401	RNA catabolic process	1	0	1	175	0.62158	0.755593	ENSGALG00000002021(ZC3H12A)	-
CC	GO:0097447	dendritic tree	1	0	1	197	0.622831	0.991692	ENSGALG00000006576(GRM3)	-
BP	GO:0006520	cellular amino acid metabolic process	1	0	1	176	0.623691	0.757602	ENSGALG00000006565	-
MF	GO:0005096	GTPase activator activity	0	1	1	181	0.624756	0.7962	-	ENSGALG00000055067
BP	GO:0072659	protein localization to plasma membrane	1	0	1	178	0.627879	0.762128	ENSGALG00000037545(GRIP2)	-
BP	GO:0019216	regulation of lipid metabolic process	1	0	1	179	0.629955	0.764087	ENSGALG00000033635(PTGS2)	-
BP	GO:0009653	anatomical structure morphogenesis	6	2	8	1549	0.630552	0.76425	ENSGALG00000002021(ZC3H12A),ENSGALG00000007993(DCX),ENSGALG00000013372(IL7R),ENSGALG00000013861(TNFAIP3),ENSGALG00000026098(IL8),ENSGALG00000033520(DCSTAMP)	ENSGALG00000016945(LECT1),ENSGALG00000027165(RSFR)
BP	GO:0044255	cellular lipid metabolic process	2	1	3	586	0.631559	0.764906	ENSGALG00000033635(PTGS2),ENSGALG00000035505(AOAH)	ENSGALG00000006326(MIF)
BP	GO:0044282	small molecule catabolic process	1	0	1	180	0.63202	0.764906	ENSGALG00000015141(GDA)	-
BP	GO:0032386	regulation of intracellular transport	1	0	1	181	0.634074	0.76683	ENSGALG00000002021(ZC3H12A)	-
BP	GO:1903311	regulation of mRNA metabolic process	1	0	1	182	0.636116	0.768281	ENSGALG00000002021(ZC3H12A)	-
BP	GO:0051130	positive regulation of cellular component organization	2	1	3	590	0.636204	0.768281	ENSGALG00000030907(CSF3),ENSGALG00000033520(DCSTAMP)	ENSGALG00000028810(CHCHD10)
BP	GO:0003008	system process	4	1	5	985	0.639353	0.771521	ENSGALG00000002021(ZC3H12A),ENSGALG00000011986(FABP2),ENSGALG00000033635(PTGS2),ENSGALG00000037545(GRIP2)	ENSGALG00000035375(LRTOMT)
BP	GO:0009991	response to extracellular stimulus	1	0	1	185	0.642176	0.773988	ENSGALG00000002021(ZC3H12A)	-
BP	GO:0048856	anatomical structure development	10	6	16	3067	0.642335	0.773988	ENSGALG00000002021(ZC3H12A),ENSGALG00000007993(DCX),ENSGALG00000009352(DPF3),ENSGALG00000013372(IL7R),ENSGALG00000013861(TNFAIP3),ENSGALG00000026098(IL8),ENSGALG00000030907(CSF3),ENSGALG00000033520(DCSTAMP),ENSGALG00000034478(CCL4),ENSGALG00000052425(BATF3)	ENSGALG00000004771(C1QB),ENSGALG00000016945(LECT1),ENSGALG00000021569(C1QA),ENSGALG00000027165(RSFR),ENSGALG00000029669(C1QC),ENSGALG00000035375(LRTOMT)
MF	GO:0060090	molecular adaptor activity	1	0	1	190	0.64274	0.815328	ENSGALG00000037545(GRIP2)	-
CC	GO:0045111	intermediate filament cytoskeleton	1	0	1	210	0.646544	1	ENSGALG00000035972(KRT75)	-
BP	GO:0061024	membrane organization	1	1	2	397	0.646802	0.778802	ENSGALG00000033520(DCSTAMP)	ENSGALG00000028810(CHCHD10)
BP	GO:0006887	exocytosis	1	0	1	188	0.648137	0.779319	ENSGALG00000045478	-
BP	GO:0030155	regulation of cell adhesion	2	0	2	398	0.648175	0.779319	ENSGALG00000002021(ZC3H12A),ENSGALG00000013372(IL7R)	-
BP	GO:0010648	negative regulation of cell communication	3	1	4	800	0.649253	0.780047	ENSGALG00000002021(ZC3H12A),ENSGALG00000013861(TNFAIP3),ENSGALG00000033635(PTGS2)	ENSGALG00000006326(MIF)
CC	GO:0030424	axon	1	0	1	212	0.65006	1	ENSGALG00000006576(GRM3)	-
BP	GO:0052547	regulation of peptidase activity	1	0	1	189	0.650102	0.7805	ENSGALG00000033635(PTGS2)	-
BP	GO:0006790	sulfur compound metabolic process	1	0	1	191	0.654	0.78461	ENSGALG00000006565	-
BP	GO:0042060	wound healing	1	0	1	192	0.655932	0.786357	ENSGALG00000026098(IL8)	-
BP	GO:1901652	response to peptide	1	0	1	193	0.657855	0.78809	ENSGALG00000013861(TNFAIP3)	-
BP	GO:0010604	positive regulation of macromolecule metabolic process	7	3	10	1969	0.659209	0.78914	ENSGALG00000002021(ZC3H12A),ENSGALG00000011796,ENSGALG00000013372(IL7R),ENSGALG00000013861(TNFAIP3),ENSGALG00000026098(IL8),ENSGALG00000030907(CSF3),ENSGALG00000033635(PTGS2)	ENSGALG00000006326(MIF),ENSGALG00000008722(MCOLN2),ENSGALG00000028810(CHCHD10)
BP	GO:0048666	neuron development	1	2	3	612	0.661038	0.790757	ENSGALG00000007993(DCX)	ENSGALG00000021569(C1QA),ENSGALG00000035375(LRTOMT)
BP	GO:0045862	positive regulation of proteolysis	1	0	1	196	0.663558	0.793196	ENSGALG00000002021(ZC3H12A)	-
BP	GO:0010631	epithelial cell migration	1	0	1	197	0.665438	0.794869	ENSGALG00000002021(ZC3H12A)	-
BP	GO:0090132	epithelium migration	1	0	1	198	0.667308	0.796444	ENSGALG00000002021(ZC3H12A)	-
BP	GO:0001558	regulation of cell growth	1	0	1	199	0.669167	0.796444	ENSGALG00000033520(DCSTAMP)	-
BP	GO:0042391	regulation of membrane potential	0	1	1	199	0.669167	0.796444	-	ENSGALG00000028810(CHCHD10)
BP	GO:0050804	modulation of chemical synaptic transmission	1	0	1	199	0.669167	0.796444	ENSGALG00000006576(GRM3)	-
BP	GO:0099177	regulation of trans-synaptic signaling	1	0	1	199	0.669167	0.796444	ENSGALG00000006576(GRM3)	-
CC	GO:0005819	spindle	0	1	1	224	0.670444	1	-	ENSGALG00000015362(TRAT1)
BP	GO:0032940	secretion by cell	1	1	2	415	0.670883	0.796923	ENSGALG00000045478	ENSGALG00000006326(MIF)
BP	GO:0050678	regulation of epithelial cell proliferation	1	0	1	200	0.671017	0.796923	ENSGALG00000013861(TNFAIP3)	-
BP	GO:0090130	tissue migration	1	0	1	200	0.671017	0.796923	ENSGALG00000002021(ZC3H12A)	-
MF	GO:0016301	kinase activity	0	3	3	638	0.672089	0.847672	-	ENSGALG00000000736(MATK),ENSGALG00000035058(CAMKV),ENSGALG00000037671
BP	GO:0033036	macromolecule localization	4	4	8	1606	0.672353	0.797937	ENSGALG00000002021(ZC3H12A),ENSGALG00000011986(FABP2),ENSGALG00000013861(TNFAIP3),ENSGALG00000037545(GRIP2)	ENSGALG00000006326(MIF),ENSGALG00000006471(SLCO2A1),ENSGALG00000028810(CHCHD10),ENSGALG00000035375(LRTOMT)
MF	GO:0046982	protein heterodimerization activity	0	1	1	207	0.674425	0.847672	-	ENSGALG00000026449
BP	GO:0048522	positive regulation of cellular process	10	6	16	3129	0.677362	0.803146	ENSGALG00000002021(ZC3H12A),ENSGALG00000011796,ENSGALG00000013372(IL7R),ENSGALG00000013861(TNFAIP3),ENSGALG00000024272(S100A12),ENSGALG00000030907(CSF3),ENSGALG00000032717(CCL4),ENSGALG00000033520(DCSTAMP),ENSGALG00000033635(PTGS2),ENSGALG00000034478(CCL4)	ENSGALG00000006326(MIF),ENSGALG00000012801(LY86),ENSGALG00000015362(TRAT1),ENSGALG00000021569(C1QA),ENSGALG00000028810(CHCHD10),ENSGALG00000035375(LRTOMT)
BP	GO:0007283	spermatogenesis	1	0	1	204	0.678313	0.803146	ENSGALG00000006565	-
BP	GO:0016567	protein ubiquitination	1	1	2	421	0.678616	0.803146	ENSGALG00000013861(TNFAIP3)	ENSGALG00000008911(RNF208)
BP	GO:0065007	biological regulation	25	14	39	7332	0.678688	0.803146	ENSGALG00000002021(ZC3H12A),ENSGALG00000002170,ENSGALG00000002982(SLC2A6),ENSGALG00000004221(IL22RA1),ENSGALG00000006565,ENSGALG00000006576(GRM3),ENSGALG00000007993(DCX),ENSGALG00000008166(TLR15),ENSGALG00000008997(STEAP4),ENSGALG00000011796,ENSGALG00000013372(IL7R),ENSGALG00000013861(TNFAIP3),ENSGALG00000024272(S100A12),ENSGALG00000026098(IL8),ENSGALG00000026663(CX3CL1),ENSGALG00000030907(CSF3),…	ENSGALG00000004771(C1QB),ENSGALG00000005938,ENSGALG00000006326(MIF),ENSGALG00000008722(MCOLN2),ENSGALG00000012801(LY86),ENSGALG00000015362(TRAT1),ENSGALG00000016945(LECT1),ENSGALG00000021569(C1QA),ENSGALG00000028810(CHCHD10),ENSGALG00000029669(C1QC),ENSGALG00000035058(CAMKV),ENSGALG00000035375(LRTOMT),ENSGALG00000035690(RAPGEFL1),ENSGALG00000055067
BP	GO:0006913	nucleocytoplasmic transport	1	0	1	206	0.681901	0.805794	ENSGALG00000002021(ZC3H12A)	-
BP	GO:0048732	gland development	1	0	1	206	0.681901	0.805794	ENSGALG00000013861(TNFAIP3)	-
BP	GO:0032956	regulation of actin cytoskeleton organization	1	0	1	207	0.68368	0.806742	ENSGALG00000030907(CSF3)	-
BP	GO:0051169	nuclear transport	1	0	1	207	0.68368	0.806742	ENSGALG00000002021(ZC3H12A)	-
BP	GO:1901135	carbohydrate derivative metabolic process	3	0	3	634	0.684663	0.807326	ENSGALG00000002982(SLC2A6),ENSGALG00000015141(GDA),ENSGALG00000035505(AOAH)	-
BP	GO:0006417	regulation of translation	1	0	1	209	0.687209	0.809173	ENSGALG00000002021(ZC3H12A)	-
BP	GO:1990778	protein localization to cell periphery	1	0	1	209	0.687209	0.809173	ENSGALG00000037545(GRIP2)	-
BP	GO:0045184	establishment of protein localization	3	1	4	841	0.688313	0.809895	ENSGALG00000002021(ZC3H12A),ENSGALG00000013861(TNFAIP3),ENSGALG00000037545(GRIP2)	ENSGALG00000035375(LRTOMT)
BP	GO:0006875	cellular metal ion homeostasis	1	0	1	212	0.69243	0.81416	ENSGALG00000008997(STEAP4)	-
BP	GO:0043043	peptide biosynthetic process	2	0	2	434	0.694874	0.816452	ENSGALG00000002021(ZC3H12A),ENSGALG00000006565	-
CC	GO:0098796	membrane protein complex	1	2	3	723	0.696045	1	ENSGALG00000022720(GJB2)	ENSGALG00000015362(TRAT1),ENSGALG00000028810(CHCHD10)
CC	GO:0000323	lytic vacuole	1	0	1	241	0.697338	1	ENSGALG00000002982(SLC2A6)	-
CC	GO:0005764	lysosome	1	0	1	241	0.697338	1	ENSGALG00000002982(SLC2A6)	-
BP	GO:0030111	regulation of Wnt signaling pathway	1	0	1	216	0.699258	0.820436	ENSGALG00000013861(TNFAIP3)	-
BP	GO:0043010	camera-type eye development	1	0	1	216	0.699258	0.820436	ENSGALG00000007993(DCX)	-
BP	GO:0048232	male gamete generation	1	0	1	217	0.700942	0.821828	ENSGALG00000006565	-
BP	GO:0042176	regulation of protein catabolic process	1	0	1	218	0.702616	0.823207	ENSGALG00000013861(TNFAIP3)	-
BP	GO:0051098	regulation of binding	1	0	1	219	0.704281	0.823989	ENSGALG00000030907(CSF3)	-
BP	GO:0060271	cilium assembly	1	0	1	219	0.704281	0.823989	ENSGALG00000007993(DCX)	-
MF	GO:0004930	G protein-coupled receptor activity	2	0	2	460	0.712294	0.891181	ENSGALG00000006576(GRM3),ENSGALG00000011796	-
BP	GO:0045786	negative regulation of cell cycle	1	0	1	224	0.712469	0.832979	ENSGALG00000013861(TNFAIP3)	-
CC	GO:0016020	membrane	16	7	23	5030	0.713938	1	ENSGALG00000002021(ZC3H12A),ENSGALG00000002982(SLC2A6),ENSGALG00000004221(IL22RA1),ENSGALG00000005995(SLC13A5),ENSGALG00000006576(GRM3),ENSGALG00000008166(TLR15),ENSGALG00000008997(STEAP4),ENSGALG00000011796,ENSGALG00000012094(SLC35F4),ENSGALG00000013372(IL7R),ENSGALG00000022720(GJB2),ENSGALG00000026768(SLCO4C1),ENSGALG00000033520(DCSTAMP),ENSGALG00000033635(PTGS2),ENSGALG00000038995(GRIA4),ENSGA…	ENSGALG00000006326(MIF),ENSGALG00000006471(SLCO2A1),ENSGALG00000012045,ENSGALG00000015362(TRAT1),ENSGALG00000016570,ENSGALG00000021395,ENSGALG00000028810(CHCHD10)
BP	GO:0140352	export from cell	1	1	2	451	0.715125	0.834962	ENSGALG00000045478	ENSGALG00000006326(MIF)
BP	GO:0032970	regulation of actin filament-based process	1	0	1	226	0.715682	0.834962	ENSGALG00000030907(CSF3)	-
BP	GO:0045785	positive regulation of cell adhesion	1	0	1	226	0.715682	0.834962	ENSGALG00000013372(IL7R)	-
MF	GO:0022836	gated channel activity	1	0	1	235	0.720682	0.897577	ENSGALG00000038995(GRIA4)	-
BP	GO:0030900	forebrain development	1	0	1	230	0.722001	0.839962	ENSGALG00000007993(DCX)	-
BP	GO:0031331	positive regulation of cellular catabolic process	1	0	1	230	0.722001	0.839962	ENSGALG00000002021(ZC3H12A)	-
BP	GO:0043254	regulation of protein-containing complex assembly	1	0	1	230	0.722001	0.839962	ENSGALG00000030907(CSF3)	-
BP	GO:1902903	regulation of supramolecular fiber organization	1	0	1	230	0.722001	0.839962	ENSGALG00000030907(CSF3)	-
CC	GO:0098552	side of membrane	1	0	1	258	0.722073	1	ENSGALG00000013372(IL7R)	-
BP	GO:0016032	viral process	1	0	1	231	0.723559	0.841182	ENSGALG00000002021(ZC3H12A)	-
BP	GO:0051051	negative regulation of transport	0	1	1	233	0.72665	0.844181	-	ENSGALG00000015362(TRAT1)
BP	GO:0044782	cilium organization	1	0	1	234	0.728182	0.845367	ENSGALG00000007993(DCX)	-
BP	GO:0032879	regulation of localization	1	4	5	1095	0.731108	0.848168	ENSGALG00000002021(ZC3H12A)	ENSGALG00000006326(MIF),ENSGALG00000015362(TRAT1),ENSGALG00000028810(CHCHD10),ENSGALG00000035375(LRTOMT)
CC	GO:0005911	cell-cell junction	1	0	1	265	0.731671	1	ENSGALG00000022720(GJB2)	-
BP	GO:0032446	protein modification by small protein conjugation	1	1	2	466	0.732067	0.848684	ENSGALG00000013861(TNFAIP3)	ENSGALG00000008911(RNF208)
BP	GO:0034470	ncRNA processing	1	0	1	237	0.732729	0.848855	ENSGALG00000002021(ZC3H12A)	-
MF	GO:0016740	transferase activity	3	5	8	1740	0.732912	0.905478	ENSGALG00000013861(TNFAIP3),ENSGALG00000052980,ENSGALG00000053860	ENSGALG00000000736(MATK),ENSGALG00000008911(RNF208),ENSGALG00000035058(CAMKV),ENSGALG00000035375(LRTOMT),ENSGALG00000037671
CC	GO:0005635	nuclear envelope	1	0	1	266	0.733015	1	ENSGALG00000033635(PTGS2)	-
MF	GO:0005488	binding	32	17	49	9444	0.733636	0.905478	ENSGALG00000001933(CORO2A),ENSGALG00000002021(ZC3H12A),ENSGALG00000002170,ENSGALG00000004221(IL22RA1),ENSGALG00000004491(DMGDH),ENSGALG00000005122(MYO1H),ENSGALG00000008166(TLR15),ENSGALG00000008997(STEAP4),ENSGALG00000009352(DPF3),ENSGALG00000009468,ENSGALG00000011532(CYP27C1),ENSGALG00000011668(IL8L1),ENSGALG00000011986(FABP2),ENSGALG00000013372(IL7R),ENSGALG00000013861(TNFAIP3),ENSGALG00000015…	ENSGALG00000000736(MATK),ENSGALG00000003196(RNASE6),ENSGALG00000004771(C1QB),ENSGALG00000005938,ENSGALG00000006326(MIF),ENSGALG00000006471(SLCO2A1),ENSGALG00000008722(MCOLN2),ENSGALG00000008911(RNF208),ENSGALG00000016570,ENSGALG00000021395,ENSGALG00000021569(C1QA),ENSGALG00000026449,ENSGALG00000027165(RSFR),ENSGALG00000029669(C1QC),ENSGALG00000035058(CAMKV),ENSGALG00000037671,ENSGALG00000037925(R…
BP	GO:0009611	response to wounding	1	0	1	240	0.7372	0.853437	ENSGALG00000026098(IL8)	-
BP	GO:0003002	regionalization	0	1	1	241	0.738674	0.854545	-	ENSGALG00000021569(C1QA)
BP	GO:0009314	response to radiation	0	1	1	242	0.74014	0.855043	-	ENSGALG00000005938
BP	GO:0050673	epithelial cell proliferation	1	0	1	242	0.74014	0.855043	ENSGALG00000013861(TNFAIP3)	-
MF	GO:0003924	GTPase activity	0	1	1	249	0.741319	0.910858	-	ENSGALG00000037925(RND1)
BP	GO:0006886	intracellular protein transport	2	0	2	475	0.741824	0.855791	ENSGALG00000002021(ZC3H12A),ENSGALG00000037545(GRIP2)	-
BP	GO:0046903	secretion	1	1	2	475	0.741824	0.855791	ENSGALG00000045478	ENSGALG00000006326(MIF)
BP	GO:0023061	signal release	0	1	1	244	0.743048	0.856008	-	ENSGALG00000006326(MIF)
BP	GO:0034248	regulation of cellular amide metabolic process	1	0	1	244	0.743048	0.856008	ENSGALG00000002021(ZC3H12A)	-
BP	GO:0001654	eye development	1	0	1	246	0.745924	0.858722	ENSGALG00000007993(DCX)	-
BP	GO:2000112	regulation of cellular macromolecule biosynthetic process	1	0	1	248	0.748768	0.861396	ENSGALG00000002021(ZC3H12A)	-
CC	GO:0036477	somatodendritic compartment	1	0	1	279	0.7499	1	ENSGALG00000006576(GRM3)	-
BP	GO:0030003	cellular cation homeostasis	1	0	1	249	0.750178	0.862418	ENSGALG00000008997(STEAP4)	-
MF	GO:0004672	protein kinase activity	0	2	2	498	0.752941	0.921009	-	ENSGALG00000000736(MATK),ENSGALG00000035058(CAMKV)
CC	GO:0031966	mitochondrial membrane	0	1	1	282	0.753645	1	-	ENSGALG00000028810(CHCHD10)
BP	GO:0055065	metal ion homeostasis	1	0	1	252	0.754362	0.866625	ENSGALG00000008997(STEAP4)	-
BP	GO:0007409	axonogenesis	1	0	1	253	0.755741	0.867606	ENSGALG00000007993(DCX)	-
CC	GO:0005667	transcription regulator complex	1	0	1	285	0.757334	1	ENSGALG00000001933(CORO2A)	-
BP	GO:0030001	metal ion transport	2	0	2	490	0.757425	0.868331	ENSGALG00000005995(SLC13A5),ENSGALG00000008997(STEAP4)	-
BP	GO:0032880	regulation of protein localization	1	1	2	490	0.757425	0.868331	ENSGALG00000002021(ZC3H12A)	ENSGALG00000035375(LRTOMT)
BP	GO:0009893	positive regulation of metabolic process	7	3	10	2133	0.758483	0.868942	ENSGALG00000002021(ZC3H12A),ENSGALG00000011796,ENSGALG00000013372(IL7R),ENSGALG00000013861(TNFAIP3),ENSGALG00000026098(IL8),ENSGALG00000030907(CSF3),ENSGALG00000033635(PTGS2)	ENSGALG00000006326(MIF),ENSGALG00000008722(MCOLN2),ENSGALG00000028810(CHCHD10)
BP	GO:0006873	cellular ion homeostasis	1	0	1	258	0.762524	0.872966	ENSGALG00000008997(STEAP4)	-
MF	GO:0030234	enzyme regulator activity	1	2	3	737	0.764353	0.930812	ENSGALG00000011796	ENSGALG00000035690(RAPGEFL1),ENSGALG00000055067
BP	GO:0007015	actin filament organization	1	0	1	261	0.766505	0.876915	ENSGALG00000030907(CSF3)	-
BP	GO:0044057	regulation of system process	1	0	1	263	0.769122	0.879193	ENSGALG00000002021(ZC3H12A)	-
BP	GO:0043604	amide biosynthetic process	2	0	2	503	0.770294	0.879193	ENSGALG00000002021(ZC3H12A),ENSGALG00000006565	-
BP	GO:0006974	cellular response to DNA damage stimulus	1	1	2	504	0.771259	0.879193	ENSGALG00000002021(ZC3H12A)	ENSGALG00000006326(MIF)
BP	GO:0006914	autophagy	1	0	1	265	0.77171	0.879193	ENSGALG00000002021(ZC3H12A)	-
BP	GO:0061919	process utilizing autophagic mechanism	1	0	1	265	0.77171	0.879193	ENSGALG00000002021(ZC3H12A)	-
BP	GO:1901615	organic hydroxy compound metabolic process	0	1	1	265	0.77171	0.879193	-	ENSGALG00000035375(LRTOMT)
BP	GO:0040007	growth	2	0	2	505	0.772221	0.879193	ENSGALG00000007993(DCX),ENSGALG00000033520(DCSTAMP)	-
BP	GO:0018193	peptidyl-amino acid modification	2	1	3	731	0.774541	0.881148	ENSGALG00000030907(CSF3),ENSGALG00000033635(PTGS2)	ENSGALG00000006326(MIF)
BP	GO:0043065	positive regulation of apoptotic process	1	0	1	268	0.775538	0.881148	ENSGALG00000002021(ZC3H12A)	-
BP	GO:0071407	cellular response to organic cyclic compound	1	0	1	268	0.775538	0.881148	ENSGALG00000002021(ZC3H12A)	-
CC	GO:0005773	vacuole	1	0	1	302	0.77724	1	ENSGALG00000002982(SLC2A6)	-
BP	GO:0007417	central nervous system development	1	1	2	513	0.779793	0.885373	ENSGALG00000007993(DCX)	ENSGALG00000021569(C1QA)
BP	GO:0061564	axon development	1	0	1	272	0.780545	0.885618	ENSGALG00000007993(DCX)	-
CC	GO:0031967	organelle envelope	1	1	2	576	0.780734	1	ENSGALG00000033635(PTGS2)	ENSGALG00000028810(CHCHD10)
CC	GO:0031975	envelope	1	1	2	576	0.780734	1	ENSGALG00000033635(PTGS2)	ENSGALG00000028810(CHCHD10)
BP	GO:0043068	positive regulation of programmed cell death	1	0	1	273	0.781779	0.88641	ENSGALG00000002021(ZC3H12A)	-
BP	GO:0001667	ameboidal-type cell migration	1	0	1	274	0.783007	0.887193	ENSGALG00000002021(ZC3H12A)	-
MF	GO:0003779	actin binding	1	0	1	282	0.784205	0.950303	ENSGALG00000001933(CORO2A)	-
BP	GO:0030334	regulation of cell migration	1	1	2	518	0.784415	0.888124	ENSGALG00000002021(ZC3H12A)	ENSGALG00000006326(MIF)
BP	GO:0043269	regulation of ion transport	0	1	1	276	0.785441	0.888124	-	ENSGALG00000006326(MIF)
BP	GO:1903530	regulation of secretion by cell	0	1	1	276	0.785441	0.888124	-	ENSGALG00000006326(MIF)
BP	GO:0016055	Wnt signaling pathway	1	0	1	277	0.786649	0.888881	ENSGALG00000013861(TNFAIP3)	-
BP	GO:0198738	cell-cell signaling by wnt	1	0	1	280	0.79023	0.892317	ENSGALG00000013861(TNFAIP3)	-
BP	GO:0051246	regulation of protein metabolic process	5	1	6	1390	0.791214	0.892684	ENSGALG00000002021(ZC3H12A),ENSGALG00000011796,ENSGALG00000013861(TNFAIP3),ENSGALG00000030907(CSF3),ENSGALG00000033635(PTGS2)	ENSGALG00000006326(MIF)
CC	GO:0005740	mitochondrial envelope	0	1	1	315	0.791371	1	-	ENSGALG00000028810(CHCHD10)
BP	GO:0006518	peptide metabolic process	2	0	2	526	0.791636	0.892684	ENSGALG00000002021(ZC3H12A),ENSGALG00000006565	-
BP	GO:0010608	post-transcriptional regulation of gene expression	1	0	1	283	0.793753	0.894461	ENSGALG00000002021(ZC3H12A)	-
MF	GO:0005525	GTP binding	0	1	1	291	0.794631	0.950303	-	ENSGALG00000037925(RND1)
MF	GO:0046873	metal ion transmembrane transporter activity	1	0	1	292	0.795758	0.950303	ENSGALG00000005995(SLC13A5)	-
MF	GO:0016772	transferase activity, transferring phosphorus-containing groups	0	3	3	780	0.797475	0.950303	-	ENSGALG00000000736(MATK),ENSGALG00000035058(CAMKV),ENSGALG00000037671
MF	GO:0042802	identical protein binding	2	3	5	1223	0.7977	0.950303	ENSGALG00000013861(TNFAIP3),ENSGALG00000033635(PTGS2)	ENSGALG00000004771(C1QB),ENSGALG00000006326(MIF),ENSGALG00000008722(MCOLN2)
BP	GO:0009628	response to abiotic stimulus	1	1	2	534	0.798647	0.899284	ENSGALG00000033635(PTGS2)	ENSGALG00000005938
BP	GO:0050794	regulation of cellular process	22	11	33	6527	0.799122	0.899284	ENSGALG00000002021(ZC3H12A),ENSGALG00000002170,ENSGALG00000002982(SLC2A6),ENSGALG00000004221(IL22RA1),ENSGALG00000006576(GRM3),ENSGALG00000007993(DCX),ENSGALG00000008166(TLR15),ENSGALG00000011796,ENSGALG00000013372(IL7R),ENSGALG00000013861(TNFAIP3),ENSGALG00000024272(S100A12),ENSGALG00000026098(IL8),ENSGALG00000026663(CX3CL1),ENSGALG00000030907(CSF3),ENSGALG00000032717(CCL4),ENSGALG00000033520(DC…	ENSGALG00000005938,ENSGALG00000006326(MIF),ENSGALG00000012801(LY86),ENSGALG00000015362(TRAT1),ENSGALG00000021569(C1QA),ENSGALG00000028810(CHCHD10),ENSGALG00000029669(C1QC),ENSGALG00000035058(CAMKV),ENSGALG00000035375(LRTOMT),ENSGALG00000035690(RAPGEFL1),ENSGALG00000055067
BP	GO:0015031	protein transport	2	1	3	765	0.80076	0.900089	ENSGALG00000002021(ZC3H12A),ENSGALG00000037545(GRIP2)	ENSGALG00000035375(LRTOMT)
BP	GO:0043412	macromolecule modification	6	5	11	2414	0.800927	0.900089	ENSGALG00000002021(ZC3H12A),ENSGALG00000006443(MADPRT1),ENSGALG00000011796,ENSGALG00000013861(TNFAIP3),ENSGALG00000030907(CSF3),ENSGALG00000033635(PTGS2)	ENSGALG00000000736(MATK),ENSGALG00000006326(MIF),ENSGALG00000008911(RNF208),ENSGALG00000035058(CAMKV),ENSGALG00000037671
BP	GO:0007005	mitochondrion organization	0	1	1	292	0.803974	0.9029	-	ENSGALG00000028810(CHCHD10)
CC	GO:0031410	cytoplasmic vesicle	2	1	3	864	0.805458	1	ENSGALG00000008997(STEAP4),ENSGALG00000033520(DCSTAMP)	ENSGALG00000008722(MCOLN2)
CC	GO:0097708	intracellular vesicle	2	1	3	866	0.806745	1	ENSGALG00000008997(STEAP4),ENSGALG00000033520(DCSTAMP)	ENSGALG00000008722(MCOLN2)
BP	GO:0030335	positive regulation of cell migration	1	0	1	296	0.808356	0.907064	ENSGALG00000002021(ZC3H12A)	-
BP	GO:0060341	regulation of cellular localization	1	1	2	546	0.808781	0.907064	ENSGALG00000002021(ZC3H12A)	ENSGALG00000035375(LRTOMT)
BP	GO:0007155	cell adhesion	3	0	3	777	0.809399	0.907142	ENSGALG00000002021(ZC3H12A),ENSGALG00000013372(IL7R),ENSGALG00000047903	-
MF	GO:0032561	guanyl ribonucleotide binding	0	1	1	305	0.809871	0.959293	-	ENSGALG00000037925(RND1)
BP	GO:2000145	regulation of cell motility	1	1	2	548	0.810426	0.907677	ENSGALG00000002021(ZC3H12A)	ENSGALG00000006326(MIF)
BP	GO:0030182	neuron differentiation	1	2	3	780	0.81151	0.907737	ENSGALG00000007993(DCX)	ENSGALG00000021569(C1QA),ENSGALG00000035375(LRTOMT)
BP	GO:0007389	pattern specification process	0	1	1	299	0.811578	0.907737	-	ENSGALG00000021569(C1QA)
MF	GO:0005515	protein binding	21	8	29	5990	0.812248	0.959293	ENSGALG00000001933(CORO2A),ENSGALG00000004221(IL22RA1),ENSGALG00000004491(DMGDH),ENSGALG00000005122(MYO1H),ENSGALG00000008166(TLR15),ENSGALG00000009468,ENSGALG00000011668(IL8L1),ENSGALG00000013372(IL7R),ENSGALG00000013861(TNFAIP3),ENSGALG00000024272(S100A12),ENSGALG00000026098(IL8),ENSGALG00000026663(CX3CL1),ENSGALG00000026768(SLCO4C1),ENSGALG00000029940(IL1B),ENSGALG00000030907(CSF3),ENSGALG0000…	ENSGALG00000000736(MATK),ENSGALG00000004771(C1QB),ENSGALG00000006326(MIF),ENSGALG00000006471(SLCO2A1),ENSGALG00000008722(MCOLN2),ENSGALG00000021569(C1QA),ENSGALG00000026449,ENSGALG00000029669(C1QC)
BP	GO:0051046	regulation of secretion	0	1	1	300	0.81264	0.90831	-	ENSGALG00000006326(MIF)
BP	GO:0007276	gamete generation	1	0	1	304	0.816831	0.91176	ENSGALG00000006565	-
BP	GO:0055080	cation homeostasis	1	0	1	304	0.816831	0.91176	ENSGALG00000008997(STEAP4)	-
MF	GO:0019001	guanyl nucleotide binding	0	1	1	312	0.817068	0.960844	-	ENSGALG00000037925(RND1)
CC	GO:0015629	actin cytoskeleton	1	0	1	344	0.819797	1	ENSGALG00000005122(MYO1H)	-
BP	GO:2000147	positive regulation of cell motility	1	0	1	307	0.819913	0.914582	ENSGALG00000002021(ZC3H12A)	-
BP	GO:0044089	positive regulation of cellular component biogenesis	1	0	1	308	0.820929	0.915097	ENSGALG00000030907(CSF3)	-
BP	GO:0009057	macromolecule catabolic process	3	0	3	795	0.821778	0.915427	ENSGALG00000002021(ZC3H12A),ENSGALG00000013861(TNFAIP3),ENSGALG00000035505(AOAH)	-
MF	GO:0005524	ATP binding	1	3	4	1045	0.822586	0.963199	ENSGALG00000005122(MYO1H)	ENSGALG00000000736(MATK),ENSGALG00000021395,ENSGALG00000035058(CAMKV)
BP	GO:0007267	cell-cell signaling	2	1	3	799	0.824437	0.916473	ENSGALG00000006576(GRM3),ENSGALG00000013861(TNFAIP3)	ENSGALG00000006326(MIF)
BP	GO:0072657	protein localization to membrane	1	0	1	312	0.824936	0.916473	ENSGALG00000037545(GRIP2)	-
BP	GO:0098771	inorganic ion homeostasis	1	0	1	312	0.824936	0.916473	ENSGALG00000008997(STEAP4)	-
BP	GO:1905114	cell surface receptor signaling pathway involved in cell-cell signaling	1	0	1	312	0.824936	0.916473	ENSGALG00000013861(TNFAIP3)	-
CC	GO:0005887	integral component of plasma membrane	2	0	2	636	0.826021	1	ENSGALG00000006576(GRM3),ENSGALG00000047903	-
BP	GO:0040017	positive regulation of locomotion	1	0	1	315	0.827884	0.918357	ENSGALG00000002021(ZC3H12A)	-
BP	GO:0007264	small GTPase mediated signal transduction	0	1	1	316	0.828856	0.918357	-	ENSGALG00000035690(RAPGEFL1)
BP	GO:0007268	chemical synaptic transmission	1	0	1	316	0.828856	0.918357	ENSGALG00000006576(GRM3)	-
BP	GO:0098916	anterograde trans-synaptic signaling	1	0	1	316	0.828856	0.918357	ENSGALG00000006576(GRM3)	-
CC	GO:0005886	plasma membrane	8	2	10	2547	0.829365	1	ENSGALG00000004221(IL22RA1),ENSGALG00000005995(SLC13A5),ENSGALG00000006576(GRM3),ENSGALG00000008997(STEAP4),ENSGALG00000011796,ENSGALG00000013372(IL7R),ENSGALG00000022720(GJB2),ENSGALG00000047903	ENSGALG00000006326(MIF),ENSGALG00000015362(TRAT1)
BP	GO:0040012	regulation of locomotion	1	1	2	573	0.829965	0.918906	ENSGALG00000002021(ZC3H12A)	ENSGALG00000006326(MIF)
BP	GO:0036211	protein modification process	6	4	10	2285	0.831766	0.918906	ENSGALG00000002021(ZC3H12A),ENSGALG00000006443(MADPRT1),ENSGALG00000011796,ENSGALG00000013861(TNFAIP3),ENSGALG00000030907(CSF3),ENSGALG00000033635(PTGS2)	ENSGALG00000000736(MATK),ENSGALG00000006326(MIF),ENSGALG00000008911(RNF208),ENSGALG00000035058(CAMKV)
BP	GO:0048667	cell morphogenesis involved in neuron differentiation	1	0	1	320	0.832689	0.918906	ENSGALG00000007993(DCX)	-
BP	GO:0050801	ion homeostasis	1	0	1	320	0.832689	0.918906	ENSGALG00000008997(STEAP4)	-
BP	GO:0051493	regulation of cytoskeleton organization	1	0	1	320	0.832689	0.918906	ENSGALG00000030907(CSF3)	-
BP	GO:0099537	trans-synaptic signaling	1	0	1	320	0.832689	0.918906	ENSGALG00000006576(GRM3)	-
BP	GO:0055082	cellular chemical homeostasis	1	0	1	322	0.834573	0.920371	ENSGALG00000008997(STEAP4)	-
CC	GO:0070161	anchoring junction	1	0	1	362	0.835488	1	ENSGALG00000022720(GJB2)	-
BP	GO:0048609	multicellular organismal reproductive process	1	0	1	324	0.836437	0.921196	ENSGALG00000006565	-
BP	GO:0120031	plasma membrane bounded cell projection assembly	1	0	1	324	0.836437	0.921196	ENSGALG00000007993(DCX)	-
BP	GO:0048699	generation of neurons	1	2	3	820	0.837856	0.922144	ENSGALG00000007993(DCX)	ENSGALG00000021569(C1QA),ENSGALG00000035375(LRTOMT)
MF	GO:0003682	chromatin binding	1	0	1	336	0.839764	0.964729	ENSGALG00000002021(ZC3H12A)	-
BP	GO:0099536	synaptic signaling	1	0	1	328	0.840103	0.923398	ENSGALG00000006576(GRM3)	-
BP	GO:0044265	cellular macromolecule catabolic process	2	0	2	587	0.840113	0.923398	ENSGALG00000002021(ZC3H12A),ENSGALG00000013861(TNFAIP3)	-
MF	GO:0032559	adenyl ribonucleotide binding	1	3	4	1079	0.841594	0.964729	ENSGALG00000005122(MYO1H)	ENSGALG00000000736(MATK),ENSGALG00000021395,ENSGALG00000035058(CAMKV)
BP	GO:0030031	cell projection assembly	1	0	1	330	0.841905	0.924629	ENSGALG00000007993(DCX)	-
BP	GO:0040008	regulation of growth	1	0	1	331	0.842799	0.924629	ENSGALG00000033520(DCSTAMP)	-
BP	GO:0000902	cell morphogenesis	2	0	2	591	0.842912	0.924629	ENSGALG00000007993(DCX),ENSGALG00000013372(IL7R)	-
MF	GO:0000981	DNA-binding transcription factor activity, RNA polymerase II-specific	2	0	2	608	0.844176	0.964729	ENSGALG00000002170,ENSGALG00000052425(BATF3)	-
CC	GO:0005929	cilium	1	0	1	374	0.845195	1	ENSGALG00000007993(DCX)	-
MF	GO:0030554	adenyl nucleotide binding	1	3	4	1086	0.845294	0.964729	ENSGALG00000005122(MYO1H)	ENSGALG00000000736(MATK),ENSGALG00000021395,ENSGALG00000035058(CAMKV)
BP	GO:0032504	multicellular organism reproduction	1	0	1	334	0.84545	0.926797	ENSGALG00000006565	-
BP	GO:0007600	sensory perception	0	1	1	335	0.846324	0.92714	-	ENSGALG00000035375(LRTOMT)
MF	GO:1901363	heterocyclic compound binding	8	9	17	3793	0.846968	0.964729	ENSGALG00000002021(ZC3H12A),ENSGALG00000002170,ENSGALG00000005122(MYO1H),ENSGALG00000008997(STEAP4),ENSGALG00000011532(CYP27C1),ENSGALG00000013861(TNFAIP3),ENSGALG00000033635(PTGS2),ENSGALG00000052425(BATF3)	ENSGALG00000000736(MATK),ENSGALG00000003196(RNASE6),ENSGALG00000005938,ENSGALG00000016570,ENSGALG00000021395,ENSGALG00000026449,ENSGALG00000027165(RSFR),ENSGALG00000035058(CAMKV),ENSGALG00000037925(RND1)
BP	GO:0019637	organophosphate metabolic process	2	0	2	597	0.847029	0.927297	ENSGALG00000002982(SLC2A6),ENSGALG00000015141(GDA)	-
BP	GO:0010605	negative regulation of macromolecule metabolic process	4	2	6	1499	0.848234	0.928001	ENSGALG00000002021(ZC3H12A),ENSGALG00000013861(TNFAIP3),ENSGALG00000033635(PTGS2),ENSGALG00000052425(BATF3)	ENSGALG00000006326(MIF),ENSGALG00000015362(TRAT1)
MF	GO:0140096	catalytic activity, acting on a protein	4	3	7	1758	0.849991	0.964729	ENSGALG00000002021(ZC3H12A),ENSGALG00000006565,ENSGALG00000013861(TNFAIP3),ENSGALG00000040832(CFD)	ENSGALG00000000736(MATK),ENSGALG00000008911(RNF208),ENSGALG00000035058(CAMKV)
CC	GO:0110165	cellular anatomical entity	39	17	56	11503	0.850201	1	ENSGALG00000002021(ZC3H12A),ENSGALG00000002982(SLC2A6),ENSGALG00000004221(IL22RA1),ENSGALG00000004491(DMGDH),ENSGALG00000005122(MYO1H),ENSGALG00000005995(SLC13A5),ENSGALG00000006565,ENSGALG00000006576(GRM3),ENSGALG00000007993(DCX),ENSGALG00000008166(TLR15),ENSGALG00000008997(STEAP4),ENSGALG00000009352(DPF3),ENSGALG00000011668(IL8L1),ENSGALG00000011796,ENSGALG00000012094(SLC35F4),ENSGALG0000001337…	ENSGALG00000003196(RNASE6),ENSGALG00000004771(C1QB),ENSGALG00000006326(MIF),ENSGALG00000006471(SLCO2A1),ENSGALG00000008722(MCOLN2),ENSGALG00000008911(RNF208),ENSGALG00000012045,ENSGALG00000015362(TRAT1),ENSGALG00000016570,ENSGALG00000021395,ENSGALG00000021569(C1QA),ENSGALG00000026449,ENSGALG00000027165(RSFR),ENSGALG00000028810(CHCHD10),ENSGALG00000029669(C1QC),ENSGALG00000035058(CAMKV),ENSGALG000…
BP	GO:0014070	response to organic cyclic compound	1	0	1	340	0.850621	0.929997	ENSGALG00000002021(ZC3H12A)	-
MF	GO:0035639	purine ribonucleoside triphosphate binding	1	4	5	1326	0.852376	0.964729	ENSGALG00000005122(MYO1H)	ENSGALG00000000736(MATK),ENSGALG00000021395,ENSGALG00000035058(CAMKV),ENSGALG00000037925(RND1)
BP	GO:0048812	neuron projection morphogenesis	1	0	1	343	0.853142	0.932137	ENSGALG00000007993(DCX)	-
CC	GO:0031226	intrinsic component of plasma membrane	2	0	2	679	0.853219	1	ENSGALG00000006576(GRM3),ENSGALG00000047903	-
MF	GO:0003677	DNA binding	4	1	5	1328	0.853307	0.964729	ENSGALG00000002021(ZC3H12A),ENSGALG00000002170,ENSGALG00000013861(TNFAIP3),ENSGALG00000052425(BATF3)	ENSGALG00000026449
CC	GO:0071944	cell periphery	9	2	11	2850	0.857973	1	ENSGALG00000004221(IL22RA1),ENSGALG00000005995(SLC13A5),ENSGALG00000006576(GRM3),ENSGALG00000008997(STEAP4),ENSGALG00000011796,ENSGALG00000013372(IL7R),ENSGALG00000022720(GJB2),ENSGALG00000045478,ENSGALG00000047903	ENSGALG00000006326(MIF),ENSGALG00000015362(TRAT1)
CC	GO:0005856	cytoskeleton	4	1	5	1460	0.858319	1	ENSGALG00000002021(ZC3H12A),ENSGALG00000005122(MYO1H),ENSGALG00000007993(DCX),ENSGALG00000035972(KRT75)	ENSGALG00000015362(TRAT1)
CC	GO:0005694	chromosome	1	1	2	690	0.859539	1	ENSGALG00000009352(DPF3)	ENSGALG00000026449
BP	GO:0019953	sexual reproduction	1	0	1	351	0.859662	0.93864	ENSGALG00000006565	-
MF	GO:0004175	endopeptidase activity	1	0	1	361	0.860455	0.964729	ENSGALG00000040832(CFD)	-
BP	GO:0120039	plasma membrane bounded cell projection morphogenesis	1	0	1	353	0.861247	0.939598	ENSGALG00000007993(DCX)	-
MF	GO:0097159	organic cyclic compound binding	8	9	17	3839	0.86172	0.964729	ENSGALG00000002021(ZC3H12A),ENSGALG00000002170,ENSGALG00000005122(MYO1H),ENSGALG00000008997(STEAP4),ENSGALG00000011532(CYP27C1),ENSGALG00000013861(TNFAIP3),ENSGALG00000033635(PTGS2),ENSGALG00000052425(BATF3)	ENSGALG00000000736(MATK),ENSGALG00000003196(RNASE6),ENSGALG00000005938,ENSGALG00000016570,ENSGALG00000021395,ENSGALG00000026449,ENSGALG00000027165(RSFR),ENSGALG00000035058(CAMKV),ENSGALG00000037925(RND1)
BP	GO:0048858	cell projection morphogenesis	1	0	1	354	0.862033	0.939598	ENSGALG00000007993(DCX)	-
BP	GO:0030855	epithelial cell differentiation	0	1	1	355	0.862815	0.939598	-	ENSGALG00000035375(LRTOMT)
BP	GO:0051668	localization within membrane	1	0	1	355	0.862815	0.939598	ENSGALG00000037545(GRIP2)	-
BP	GO:0033554	cellular response to stress	3	1	4	1101	0.866626	0.943126	ENSGALG00000002021(ZC3H12A),ENSGALG00000013861(TNFAIP3),ENSGALG00000033635(PTGS2)	ENSGALG00000006326(MIF)
BP	GO:0006508	proteolysis	4	0	4	1106	0.868985	0.945071	ENSGALG00000002021(ZC3H12A),ENSGALG00000013861(TNFAIP3),ENSGALG00000033635(PTGS2),ENSGALG00000040832(CFD)	-
BP	GO:0034660	ncRNA metabolic process	1	0	1	364	0.869655	0.945177	ENSGALG00000002021(ZC3H12A)	-
CC	GO:0120025	plasma membrane bounded cell projection	3	0	3	981	0.869771	1	ENSGALG00000006576(GRM3),ENSGALG00000007993(DCX),ENSGALG00000033635(PTGS2)	-
MF	GO:0032555	purine ribonucleotide binding	1	4	5	1368	0.870956	0.964729	ENSGALG00000005122(MYO1H)	ENSGALG00000000736(MATK),ENSGALG00000021395,ENSGALG00000035058(CAMKV),ENSGALG00000037925(RND1)
BP	GO:0048519	negative regulation of biological process	9	4	13	2992	0.871737	0.945949	ENSGALG00000002021(ZC3H12A),ENSGALG00000013372(IL7R),ENSGALG00000013861(TNFAIP3),ENSGALG00000026098(IL8),ENSGALG00000033520(DCSTAMP),ENSGALG00000033635(PTGS2),ENSGALG00000035505(AOAH),ENSGALG00000038995(GRIA4),ENSGALG00000052425(BATF3)	ENSGALG00000006326(MIF),ENSGALG00000015362(TRAT1),ENSGALG00000016945(LECT1),ENSGALG00000029669(C1QC)
MF	GO:0044877	protein-containing complex binding	2	0	2	654	0.872476	0.964729	ENSGALG00000001933(CORO2A),ENSGALG00000002021(ZC3H12A)	-
BP	GO:0019725	cellular homeostasis	1	0	1	369	0.873308	0.945949	ENSGALG00000008997(STEAP4)	-
BP	GO:0032990	cell part morphogenesis	1	0	1	369	0.873308	0.945949	ENSGALG00000007993(DCX)	-
BP	GO:0046907	intracellular transport	2	1	3	884	0.873532	0.945949	ENSGALG00000002021(ZC3H12A),ENSGALG00000037545(GRIP2)	ENSGALG00000028810(CHCHD10)
BP	GO:0008104	protein localization	3	2	5	1340	0.873644	0.945949	ENSGALG00000002021(ZC3H12A),ENSGALG00000013861(TNFAIP3),ENSGALG00000037545(GRIP2)	ENSGALG00000028810(CHCHD10),ENSGALG00000035375(LRTOMT)
BP	GO:0070727	cellular macromolecule localization	3	2	5	1344	0.875324	0.945949	ENSGALG00000002021(ZC3H12A),ENSGALG00000013861(TNFAIP3),ENSGALG00000037545(GRIP2)	ENSGALG00000028810(CHCHD10),ENSGALG00000035375(LRTOMT)
BP	GO:0048589	developmental growth	1	0	1	372	0.875452	0.945949	ENSGALG00000007993(DCX)	-
BP	GO:0051173	positive regulation of nitrogen compound metabolic process	5	2	7	1777	0.875493	0.945949	ENSGALG00000002021(ZC3H12A),ENSGALG00000011796,ENSGALG00000013861(TNFAIP3),ENSGALG00000030907(CSF3),ENSGALG00000033635(PTGS2)	ENSGALG00000006326(MIF),ENSGALG00000028810(CHCHD10)
BP	GO:0006812	cation transport	2	0	2	643	0.875519	0.945949	ENSGALG00000005995(SLC13A5),ENSGALG00000008997(STEAP4)	-
MF	GO:0003723	RNA binding	1	1	2	660	0.875804	0.964729	ENSGALG00000002021(ZC3H12A)	ENSGALG00000016570
MF	GO:0032553	ribonucleotide binding	1	4	5	1380	0.875898	0.964729	ENSGALG00000005122(MYO1H)	ENSGALG00000000736(MATK),ENSGALG00000021395,ENSGALG00000035058(CAMKV),ENSGALG00000037925(RND1)
MF	GO:0017076	purine nucleotide binding	1	4	5	1382	0.876706	0.964729	ENSGALG00000005122(MYO1H)	ENSGALG00000000736(MATK),ENSGALG00000021395,ENSGALG00000035058(CAMKV),ENSGALG00000037925(RND1)
BP	GO:0051649	establishment of localization in cell	3	1	4	1125	0.877632	0.947471	ENSGALG00000002021(ZC3H12A),ENSGALG00000008997(STEAP4),ENSGALG00000037545(GRIP2)	ENSGALG00000028810(CHCHD10)
BP	GO:0031328	positive regulation of cellular biosynthetic process	3	1	4	1126	0.878074	0.947471	ENSGALG00000002021(ZC3H12A),ENSGALG00000030907(CSF3),ENSGALG00000033635(PTGS2)	ENSGALG00000028810(CHCHD10)
CC	GO:0005813	centrosome	0	1	1	423	0.879318	1	-	ENSGALG00000015362(TRAT1)
BP	GO:0006511	ubiquitin-dependent protein catabolic process	1	0	1	381	0.881671	0.950731	ENSGALG00000013861(TNFAIP3)	-
CC	GO:0042995	cell projection	3	0	3	1011	0.882981	1	ENSGALG00000006576(GRM3),ENSGALG00000007993(DCX),ENSGALG00000033635(PTGS2)	-
BP	GO:0007420	brain development	1	0	1	384	0.883675	0.952271	ENSGALG00000007993(DCX)	-
BP	GO:0019941	modification-dependent protein catabolic process	1	0	1	386	0.884992	0.953069	ENSGALG00000013861(TNFAIP3)	-
BP	GO:0009891	positive regulation of biosynthetic process	3	1	4	1144	0.885794	0.95331	ENSGALG00000002021(ZC3H12A),ENSGALG00000030907(CSF3),ENSGALG00000033635(PTGS2)	ENSGALG00000028810(CHCHD10)
MF	GO:0140657	ATP-dependent activity	0	1	1	398	0.886338	0.968602	-	ENSGALG00000021395
BP	GO:0043632	modification-dependent macromolecule catabolic process	1	0	1	389	0.886941	0.953924	ENSGALG00000013861(TNFAIP3)	-
CC	GO:0099513	polymeric cytoskeletal fiber	1	0	1	439	0.888769	1	ENSGALG00000035972(KRT75)	-
BP	GO:0033043	regulation of organelle organization	1	1	2	668	0.888906	0.955415	ENSGALG00000030907(CSF3)	ENSGALG00000028810(CHCHD10)
CC	GO:0099080	supramolecular complex	2	0	2	749	0.889457	1	ENSGALG00000002021(ZC3H12A),ENSGALG00000035972(KRT75)	-
BP	GO:0003006	developmental process involved in reproduction	1	0	1	393	0.889489	0.95542	ENSGALG00000006565	-
MF	GO:0017111	ribonucleoside triphosphate phosphatase activity	0	1	1	407	0.891881	0.968602	-	ENSGALG00000037925(RND1)
BP	GO:0022008	neurogenesis	1	2	3	928	0.893934	0.959571	ENSGALG00000007993(DCX)	ENSGALG00000021569(C1QA),ENSGALG00000035375(LRTOMT)
MF	GO:0003700	DNA-binding transcription factor activity	2	0	2	698	0.895116	0.968602	ENSGALG00000002170,ENSGALG00000052425(BATF3)	-
BP	GO:0007010	cytoskeleton organization	3	0	3	932	0.895638	0.960574	ENSGALG00000007993(DCX),ENSGALG00000013861(TNFAIP3),ENSGALG00000030907(CSF3)	-
BP	GO:0009892	negative regulation of metabolic process	4	2	6	1619	0.896032	0.960574	ENSGALG00000002021(ZC3H12A),ENSGALG00000013861(TNFAIP3),ENSGALG00000033635(PTGS2),ENSGALG00000052425(BATF3)	ENSGALG00000006326(MIF),ENSGALG00000015362(TRAT1)
MF	GO:0019899	enzyme binding	3	1	4	1200	0.896168	0.968602	ENSGALG00000013861(TNFAIP3),ENSGALG00000030907(CSF3),ENSGALG00000033635(PTGS2)	ENSGALG00000006326(MIF)
MF	GO:0046983	protein dimerization activity	1	1	2	704	0.897902	0.968602	ENSGALG00000033635(PTGS2)	ENSGALG00000026449
BP	GO:0000226	microtubule cytoskeleton organization	1	0	1	413	0.901404	0.96462	ENSGALG00000007993(DCX)	-
BP	GO:0048523	negative regulation of cellular process	8	3	11	2690	0.90146	0.96462	ENSGALG00000002021(ZC3H12A),ENSGALG00000013372(IL7R),ENSGALG00000013861(TNFAIP3),ENSGALG00000026098(IL8),ENSGALG00000033520(DCSTAMP),ENSGALG00000033635(PTGS2),ENSGALG00000038995(GRIA4),ENSGALG00000052425(BATF3)	ENSGALG00000006326(MIF),ENSGALG00000015362(TRAT1),ENSGALG00000029669(C1QC)
BP	GO:0016071	mRNA metabolic process	1	0	1	415	0.902523	0.96462	ENSGALG00000002021(ZC3H12A)	-
BP	GO:0031329	regulation of cellular catabolic process	1	0	1	415	0.902523	0.96462	ENSGALG00000002021(ZC3H12A)	-
BP	GO:0006412	translation	1	0	1	417	0.90363	0.96462	ENSGALG00000002021(ZC3H12A)	-
BP	GO:0060322	head development	1	0	1	417	0.90363	0.96462	ENSGALG00000007993(DCX)	-
BP	GO:0010468	regulation of gene expression	8	3	11	2699	0.903893	0.96462	ENSGALG00000002021(ZC3H12A),ENSGALG00000002170,ENSGALG00000008166(TLR15),ENSGALG00000013372(IL7R),ENSGALG00000013861(TNFAIP3),ENSGALG00000026098(IL8),ENSGALG00000030907(CSF3),ENSGALG00000052425(BATF3)	ENSGALG00000006326(MIF),ENSGALG00000008722(MCOLN2),ENSGALG00000028810(CHCHD10)
MF	GO:0019900	kinase binding	1	0	1	430	0.904866	0.969258	ENSGALG00000013861(TNFAIP3)	-
BP	GO:0032989	cellular component morphogenesis	1	0	1	421	0.905807	0.966038	ENSGALG00000007993(DCX)	-
BP	GO:0022607	cellular component assembly	4	2	6	1653	0.907056	0.966551	ENSGALG00000002021(ZC3H12A),ENSGALG00000007993(DCX),ENSGALG00000008997(STEAP4),ENSGALG00000030907(CSF3)	ENSGALG00000006326(MIF),ENSGALG00000028810(CHCHD10)
MF	GO:0042803	protein homodimerization activity	1	0	1	435	0.907479	0.969258	ENSGALG00000033635(PTGS2)	-
BP	GO:0045893	positive regulation of DNA-templated transcription	2	1	3	963	0.908043	0.966551	ENSGALG00000002021(ZC3H12A),ENSGALG00000030907(CSF3)	ENSGALG00000028810(CHCHD10)
BP	GO:1903508	positive regulation of nucleic acid-templated transcription	2	1	3	963	0.908043	0.966551	ENSGALG00000002021(ZC3H12A),ENSGALG00000030907(CSF3)	ENSGALG00000028810(CHCHD10)
BP	GO:1902680	positive regulation of RNA biosynthetic process	2	1	3	965	0.908797	0.96673	ENSGALG00000002021(ZC3H12A),ENSGALG00000030907(CSF3)	ENSGALG00000028810(CHCHD10)
BP	GO:0000904	cell morphogenesis involved in differentiation	1	0	1	428	0.909501	0.966857	ENSGALG00000007993(DCX)	-
BP	GO:0030036	actin cytoskeleton organization	1	0	1	438	0.914531	0.971579	ENSGALG00000030907(CSF3)	-
BP	GO:0010243	response to organonitrogen compound	1	0	1	440	0.915504	0.971987	ENSGALG00000013861(TNFAIP3)	-
MF	GO:0016462	pyrophosphatase activity	0	1	1	452	0.915844	0.969258	-	ENSGALG00000037925(RND1)
MF	GO:0016818	hydrolase activity, acting on acid anhydrides, in phosphorus-containing anhydrides	0	1	1	455	0.91724	0.969258	-	ENSGALG00000037925(RND1)
BP	GO:0031324	negative regulation of cellular metabolic process	3	1	4	1231	0.9175	0.973267	ENSGALG00000002021(ZC3H12A),ENSGALG00000013861(TNFAIP3),ENSGALG00000052425(BATF3)	ENSGALG00000015362(TRAT1)
MF	GO:0016817	hydrolase activity, acting on acid anhydrides	0	1	1	456	0.917701	0.969258	-	ENSGALG00000037925(RND1)
CC	GO:0005815	microtubule organizing center	0	1	1	498	0.917739	1	-	ENSGALG00000015362(TRAT1)
BP	GO:0097435	supramolecular fiber organization	1	0	1	445	0.917888	0.973267	ENSGALG00000030907(CSF3)	-
CC	GO:0005654	nucleoplasm	6	2	8	2376	0.918775	1	ENSGALG00000002021(ZC3H12A),ENSGALG00000005995(SLC13A5),ENSGALG00000008997(STEAP4),ENSGALG00000009352(DPF3),ENSGALG00000013372(IL7R),ENSGALG00000052425(BATF3)	ENSGALG00000006326(MIF),ENSGALG00000008911(RNF208)
BP	GO:0045944	positive regulation of transcription by RNA polymerase II	2	0	2	739	0.920085	0.974956	ENSGALG00000002021(ZC3H12A),ENSGALG00000030907(CSF3)	-
BP	GO:0051603	proteolysis involved in protein catabolic process	1	0	1	451	0.920661	0.974956	ENSGALG00000013861(TNFAIP3)	-
MF	GO:0008289	lipid binding	1	0	1	463	0.920854	0.969258	ENSGALG00000011986(FABP2)	-
BP	GO:0071705	nitrogen compound transport	2	1	3	1010	0.924364	0.978251	ENSGALG00000002021(ZC3H12A),ENSGALG00000037545(GRIP2)	ENSGALG00000035375(LRTOMT)
BP	GO:0007399	nervous system development	2	2	4	1256	0.925061	0.978362	ENSGALG00000007993(DCX),ENSGALG00000009352(DPF3)	ENSGALG00000021569(C1QA),ENSGALG00000035375(LRTOMT)
MF	GO:0097367	carbohydrate derivative binding	1	4	5	1534	0.926544	0.969258	ENSGALG00000005122(MYO1H)	ENSGALG00000000736(MATK),ENSGALG00000021395,ENSGALG00000035058(CAMKV),ENSGALG00000037925(RND1)
MF	GO:0000978	RNA polymerase II cis-regulatory region sequence-specific DNA binding	1	0	1	477	0.926809	0.969258	ENSGALG00000052425(BATF3)	-
BP	GO:0051253	negative regulation of RNA metabolic process	2	0	2	760	0.927625	0.980445	ENSGALG00000002021(ZC3H12A),ENSGALG00000052425(BATF3)	-
BP	GO:0031325	positive regulation of cellular metabolic process	4	2	6	1735	0.929675	0.981984	ENSGALG00000002021(ZC3H12A),ENSGALG00000011796,ENSGALG00000030907(CSF3),ENSGALG00000033635(PTGS2)	ENSGALG00000006326(MIF),ENSGALG00000028810(CHCHD10)
BP	GO:0008152	metabolic process	23	12	35	7352	0.931853	0.983009	ENSGALG00000002021(ZC3H12A),ENSGALG00000002170,ENSGALG00000002982(SLC2A6),ENSGALG00000004491(DMGDH),ENSGALG00000006443(MADPRT1),ENSGALG00000006565,ENSGALG00000006576(GRM3),ENSGALG00000008166(TLR15),ENSGALG00000008997(STEAP4),ENSGALG00000011796,ENSGALG00000013372(IL7R),ENSGALG00000013861(TNFAIP3),ENSGALG00000013993(VNN1),ENSGALG00000015141(GDA),ENSGALG00000015662,ENSGALG00000024272(S100A12),ENSGAL…	ENSGALG00000000736(MATK),ENSGALG00000003196(RNASE6),ENSGALG00000006326(MIF),ENSGALG00000008722(MCOLN2),ENSGALG00000008911(RNF208),ENSGALG00000015362(TRAT1),ENSGALG00000016570,ENSGALG00000027165(RSFR),ENSGALG00000028810(CHCHD10),ENSGALG00000035058(CAMKV),ENSGALG00000035375(LRTOMT),ENSGALG00000037671
BP	GO:0051172	negative regulation of nitrogen compound metabolic process	4	0	4	1281	0.932007	0.983009	ENSGALG00000002021(ZC3H12A),ENSGALG00000013861(TNFAIP3),ENSGALG00000033635(PTGS2),ENSGALG00000052425(BATF3)	-
BP	GO:1901698	response to nitrogen compound	1	0	1	479	0.932431	0.983009	ENSGALG00000013861(TNFAIP3)	-
MF	GO:0000987	cis-regulatory region sequence-specific DNA binding	1	0	1	494	0.933448	0.969623	ENSGALG00000052425(BATF3)	-
BP	GO:0051254	positive regulation of RNA metabolic process	2	1	3	1046	0.935057	0.984713	ENSGALG00000002021(ZC3H12A),ENSGALG00000030907(CSF3)	ENSGALG00000028810(CHCHD10)
BP	GO:0051128	regulation of cellular component organization	2	2	4	1295	0.935644	0.984713	ENSGALG00000030907(CSF3),ENSGALG00000033520(DCSTAMP)	ENSGALG00000028810(CHCHD10),ENSGALG00000035058(CAMKV)
BP	GO:0030029	actin filament-based process	1	0	1	488	0.935835	0.984713	ENSGALG00000030907(CSF3)	-
MF	GO:0003676	nucleic acid binding	4	4	8	2265	0.936749	0.969623	ENSGALG00000002021(ZC3H12A),ENSGALG00000002170,ENSGALG00000013861(TNFAIP3),ENSGALG00000052425(BATF3)	ENSGALG00000003196(RNASE6),ENSGALG00000016570,ENSGALG00000026449,ENSGALG00000027165(RSFR)
MF	GO:0005198	structural molecule activity	0	1	1	506	0.937774	0.969623	-	ENSGALG00000019718(KRT13)
CC	GO:0098590	plasma membrane region	1	0	1	553	0.937996	1	ENSGALG00000006576(GRM3)	-
CC	GO:0099512	supramolecular fiber	1	0	1	553	0.937996	1	ENSGALG00000035972(KRT75)	-
BP	GO:0000122	negative regulation of transcription by RNA polymerase II	1	0	1	495	0.938366	0.986747	ENSGALG00000052425(BATF3)	-
CC	GO:0099081	supramolecular polymer	1	0	1	555	0.938632	1	ENSGALG00000035972(KRT75)	-
BP	GO:0060255	regulation of macromolecule metabolic process	10	4	14	3475	0.940146	0.987991	ENSGALG00000002021(ZC3H12A),ENSGALG00000002170,ENSGALG00000008166(TLR15),ENSGALG00000011796,ENSGALG00000013372(IL7R),ENSGALG00000013861(TNFAIP3),ENSGALG00000026098(IL8),ENSGALG00000030907(CSF3),ENSGALG00000033635(PTGS2),ENSGALG00000052425(BATF3)	ENSGALG00000006326(MIF),ENSGALG00000008722(MCOLN2),ENSGALG00000015362(TRAT1),ENSGALG00000028810(CHCHD10)
BP	GO:0010558	negative regulation of macromolecule biosynthetic process	2	0	2	802	0.940766	0.988013	ENSGALG00000002021(ZC3H12A),ENSGALG00000052425(BATF3)	-
MF	GO:0043565	sequence-specific DNA binding	2	0	2	826	0.941689	0.970011	ENSGALG00000002170,ENSGALG00000052425(BATF3)	-
BP	GO:0044085	cellular component biogenesis	4	2	6	1789	0.941848	0.988521	ENSGALG00000002021(ZC3H12A),ENSGALG00000007993(DCX),ENSGALG00000008997(STEAP4),ENSGALG00000030907(CSF3)	ENSGALG00000006326(MIF),ENSGALG00000028810(CHCHD10)
BP	GO:1901564	organonitrogen compound metabolic process	12	5	17	4085	0.942462	0.988537	ENSGALG00000002021(ZC3H12A),ENSGALG00000002982(SLC2A6),ENSGALG00000004491(DMGDH),ENSGALG00000006443(MADPRT1),ENSGALG00000006565,ENSGALG00000011796,ENSGALG00000013861(TNFAIP3),ENSGALG00000015141(GDA),ENSGALG00000030907(CSF3),ENSGALG00000033635(PTGS2),ENSGALG00000040832(CFD),ENSGALG00000048781	ENSGALG00000000736(MATK),ENSGALG00000006326(MIF),ENSGALG00000008911(RNF208),ENSGALG00000035058(CAMKV),ENSGALG00000035375(LRTOMT)
CC	GO:0005739	mitochondrion	1	1	2	904	0.942537	1	ENSGALG00000004491(DMGDH)	ENSGALG00000028810(CHCHD10)
BP	GO:0010557	positive regulation of macromolecule biosynthetic process	2	1	3	1085	0.945084	0.990659	ENSGALG00000002021(ZC3H12A),ENSGALG00000030907(CSF3)	ENSGALG00000028810(CHCHD10)
BP	GO:0031175	neuron projection development	1	0	1	522	0.947238	0.992288	ENSGALG00000007993(DCX)	-
BP	GO:0031327	negative regulation of cellular biosynthetic process	2	0	2	832	0.948751	0.993242	ENSGALG00000002021(ZC3H12A),ENSGALG00000052425(BATF3)	-
CC	GO:0005730	nucleolus	1	0	1	594	0.949824	1	ENSGALG00000052425(BATF3)	-
BP	GO:0045934	negative regulation of nucleobase-containing compound metabolic process	2	0	2	838	0.950221	0.994152	ENSGALG00000002021(ZC3H12A),ENSGALG00000052425(BATF3)	-
BP	GO:0009890	negative regulation of biosynthetic process	2	0	2	843	0.951417	0.994297	ENSGALG00000002021(ZC3H12A),ENSGALG00000052425(BATF3)	-
BP	GO:0048878	chemical homeostasis	1	0	1	539	0.952166	0.994297	ENSGALG00000008997(STEAP4)	-
BP	GO:0070925	organelle assembly	1	0	1	539	0.952166	0.994297	ENSGALG00000007993(DCX)	-
BP	GO:0051641	cellular localization	4	2	6	1852	0.953702	0.995272	ENSGALG00000002021(ZC3H12A),ENSGALG00000008997(STEAP4),ENSGALG00000013861(TNFAIP3),ENSGALG00000037545(GRIP2)	ENSGALG00000028810(CHCHD10),ENSGALG00000035375(LRTOMT)
BP	GO:0019222	regulation of metabolic process	11	4	15	3773	0.95499	0.995664	ENSGALG00000002021(ZC3H12A),ENSGALG00000002170,ENSGALG00000002982(SLC2A6),ENSGALG00000008166(TLR15),ENSGALG00000011796,ENSGALG00000013372(IL7R),ENSGALG00000013861(TNFAIP3),ENSGALG00000026098(IL8),ENSGALG00000030907(CSF3),ENSGALG00000033635(PTGS2),ENSGALG00000052425(BATF3)	ENSGALG00000006326(MIF),ENSGALG00000008722(MCOLN2),ENSGALG00000015362(TRAT1),ENSGALG00000028810(CHCHD10)
BP	GO:0016192	vesicle-mediated transport	2	0	2	860	0.955283	0.995664	ENSGALG00000037545(GRIP2),ENSGALG00000045478	-
CC	GO:0005829	cytosol	4	2	6	2082	0.956174	1	ENSGALG00000005995(SLC13A5),ENSGALG00000013372(IL7R),ENSGALG00000015141(GDA),ENSGALG00000052425(BATF3)	ENSGALG00000006326(MIF),ENSGALG00000008911(RNF208)
MF	GO:0000977	RNA polymerase II transcription regulatory region sequence-specific DNA binding	1	0	1	573	0.957296	0.982394	ENSGALG00000052425(BATF3)	-
BP	GO:0044087	regulation of cellular component biogenesis	1	0	1	564	0.9586	0.997267	ENSGALG00000030907(CSF3)	-
BP	GO:0034220	ion transmembrane transport	1	0	1	567	0.959312	0.997267	ENSGALG00000005995(SLC13A5)	-
[truncated: 91 more rows]
