# Supplementary material for: Isolation of Chicken Intestinal Glial Cells and Their Transcriptomic Response to LPS
Source: Biology (Basel). 2026 Jan 25;15(3):225. doi: 10.3390/biology15030225 (PMC12896624; doi:10.3390/biology15030225)
Supplement: Supplementary file 1 [file biology-15-00225-s001.zip › Table S3.xlsx]

## Sheet: Sheet1
PathwayID	Pathway	Level1	Level2	Up_number	Down_number	DEG_number	total_number	Pvalue	FDR	Up_gene	Down_gene	URL
gga04060	Cytokine-cytokine receptor interaction	Environmental Information Processing	Signaling molecules and interaction	9	0	9	150	9.6761e-08	2.80607e-06	ENSGALG00000032717(CCL4),ENSGALG00000034478(CCL4),ENSGALG00000043603(CCL5),ENSGALG00000029940(IL1B),ENSGALG00000011668(IL8L1),ENSGALG00000030907(CSF3),ENSGALG00000026663(CX3CL1),ENSGALG00000013372(IL7R),ENSGALG00000026098(IL8)	-	http://www.kegg.jp/kegg-bin/show_pathway?map=map04060&multi_query=K05508+%23FFFFFF,red%0d%0aK04519+%23FFFFFF,red%0d%0aK12499+%23FFFFFF,red%0d%0aK05072+%23FFFFFF,red%0d%0aK05423+%23FFFFFF,red%0d%0aK12964+%23FFFFFF,red%0d%0aK10030+%23FFFFFF,red%0d%0a
gga04620	Toll-like receptor signaling pathway	Organismal Systems	Immune system	6	0	6	71	2.65494e-06	3.84966e-05	ENSGALG00000032717(CCL4),ENSGALG00000011668(IL8L1),ENSGALG00000034478(CCL4),ENSGALG00000029940(IL1B),ENSGALG00000043603(CCL5),ENSGALG00000026098(IL8)	-	http://www.kegg.jp/kegg-bin/show_pathway?map=map04620&multi_query=K12499+%23FFFFFF,red%0d%0aK10030+%23FFFFFF,red%0d%0aK04519+%23FFFFFF,red%0d%0aK12964+%23FFFFFF,red%0d%0a
gga04623	Cytosolic DNA-sensing pathway	Organismal Systems	Immune system	4	0	4	32	3.19296e-05	0.000308653	ENSGALG00000029940(IL1B),ENSGALG00000043603(CCL5),ENSGALG00000034478(CCL4),ENSGALG00000032717(CCL4)	-	http://www.kegg.jp/kegg-bin/show_pathway?map=map04623&multi_query=K12499+%23FFFFFF,red%0d%0aK12964+%23FFFFFF,red%0d%0aK04519+%23FFFFFF,red%0d%0a
gga04621	NOD-like receptor signaling pathway	Organismal Systems	Immune system	5	0	5	112	0.000436121	0.00316188	ENSGALG00000029940(IL1B),ENSGALG00000043603(CCL5),ENSGALG00000011668(IL8L1),ENSGALG00000013861(TNFAIP3),ENSGALG00000026098(IL8)	-	http://www.kegg.jp/kegg-bin/show_pathway?map=map04621&multi_query=K10030+%23FFFFFF,red%0d%0aK04519+%23FFFFFF,red%0d%0aK11859+%23FFFFFF,red%0d%0aK12499+%23FFFFFF,red%0d%0a
gga05164	Influenza A	Human Diseases	Infectious disease: viral	4	0	4	108	0.00350174	0.0203101	ENSGALG00000011668(IL8L1),ENSGALG00000043603(CCL5),ENSGALG00000029940(IL1B),ENSGALG00000026098(IL8)	-	http://www.kegg.jp/kegg-bin/show_pathway?map=map05164&multi_query=K10030+%23FFFFFF,red%0d%0aK12499+%23FFFFFF,red%0d%0aK04519+%23FFFFFF,red%0d%0a
gga00590	Arachidonic acid metabolism	Metabolism	Lipid metabolism	2	0	2	33	0.0161755	0.0781816	ENSGALG00000006565,ENSGALG00000033635(PTGS2)	-	http://www.kegg.jp/kegg-bin/show_pathway?map=map00590&multi_query=K18592+%23FFFFFF,red%0d%0aK11987+%23FFFFFF,red%0d%0a
gga04217	Necroptosis	Cellular Processes	Cell growth and death	2	1	3	98	0.0197513	0.081827	ENSGALG00000029940(IL1B),ENSGALG00000013861(TNFAIP3)	ENSGALG00000026449	http://www.kegg.jp/kegg-bin/show_pathway?map=map04217&multi_query=K04519+%23FFFFFF,red%0d%0aK11251+%23FFFFFF,green%0d%0aK11859+%23FFFFFF,red%0d%0a
gga04622	RIG-I-like receptor signaling pathway	Organismal Systems	Immune system	2	0	2	43	0.0266758	0.0966997	ENSGALG00000011668(IL8L1),ENSGALG00000026098(IL8)	-	http://www.kegg.jp/kegg-bin/show_pathway?map=map04622&multi_query=K10030+%23FFFFFF,red%0d%0a
gga00430	Taurine and hypotaurine metabolism	Metabolism	Metabolism of other amino acids	1	0	1	9	0.0525824	0.169432	ENSGALG00000006565	-	http://www.kegg.jp/kegg-bin/show_pathway?map=map00430&multi_query=K18592+%23FFFFFF,red%0d%0a
gga00053	Ascorbate and aldarate metabolism	Metabolism	Carbohydrate metabolism	0	1	1	12	0.0695123	0.172396	-	ENSGALG00000016570	http://www.kegg.jp/kegg-bin/show_pathway?map=map00053&multi_query=K00103+%23FFFFFF,green%0d%0a
gga00360	Phenylalanine metabolism	Metabolism	Amino acid metabolism	0	1	1	12	0.0695123	0.172396	-	ENSGALG00000006326(MIF)	http://www.kegg.jp/kegg-bin/show_pathway?map=map00360&multi_query=K07253+%23FFFFFF,green%0d%0a
gga04625	C-type lectin receptor signaling pathway	Organismal Systems	Immune system	2	0	2	74	0.0713361	0.172396	ENSGALG00000033635(PTGS2),ENSGALG00000029940(IL1B)	-	http://www.kegg.jp/kegg-bin/show_pathway?map=map04625&multi_query=K11987+%23FFFFFF,red%0d%0aK04519+%23FFFFFF,red%0d%0a
gga00770	Pantothenate and CoA biosynthesis	Metabolism	Metabolism of cofactors and vitamins	1	0	1	14	0.0806371	0.179883	ENSGALG00000013993(VNN1)	-	http://www.kegg.jp/kegg-bin/show_pathway?map=map00770&multi_query=K08069+%23FFFFFF,red%0d%0a
gga05132	Salmonella infection	Human Diseases	Infectious disease: bacterial	3	0	3	210	0.127774	0.264431	ENSGALG00000029940(IL1B),ENSGALG00000011668(IL8L1),ENSGALG00000026098(IL8)	-	http://www.kegg.jp/kegg-bin/show_pathway?map=map05132&multi_query=K04519+%23FFFFFF,red%0d%0aK10030+%23FFFFFF,red%0d%0a
gga05168	Herpes simplex virus 1 infection	Human Diseases	Infectious disease: viral	2	0	2	115	0.149556	0.264431	ENSGALG00000029940(IL1B),ENSGALG00000043603(CCL5)	-	http://www.kegg.jp/kegg-bin/show_pathway?map=map05168&multi_query=K12499+%23FFFFFF,red%0d%0aK04519+%23FFFFFF,red%0d%0a
gga00350	Tyrosine metabolism	Metabolism	Amino acid metabolism	0	1	1	28	0.155012	0.264431	-	ENSGALG00000006326(MIF)	http://www.kegg.jp/kegg-bin/show_pathway?map=map00350&multi_query=K07253+%23FFFFFF,green%0d%0a
gga00830	Retinol metabolism	Metabolism	Metabolism of cofactors and vitamins	1	0	1	28	0.155012	0.264431	ENSGALG00000011532(CYP27C1)	-	http://www.kegg.jp/kegg-bin/show_pathway?map=map00830&multi_query=K17951+%23FFFFFF,red%0d%0a
gga00260	Glycine, serine and threonine metabolism	Metabolism	Amino acid metabolism	1	0	1	32	0.175177	0.268375	ENSGALG00000004491(DMGDH)	-	http://www.kegg.jp/kegg-bin/show_pathway?map=map00260&multi_query=K00315+%23FFFFFF,red%0d%0a
gga04218	Cellular senescence	Cellular Processes	Cell growth and death	2	0	2	128	0.177116	0.268375	ENSGALG00000026098(IL8),ENSGALG00000011668(IL8L1)	-	http://www.kegg.jp/kegg-bin/show_pathway?map=map04218&multi_query=K10030+%23FFFFFF,red%0d%0a
gga02010	ABC transporters	Environmental Information Processing	Membrane transport	0	1	1	34	0.185086	0.268375	-	ENSGALG00000021395	http://www.kegg.jp/kegg-bin/show_pathway?map=map02010&multi_query=K05651+%23FFFFFF,green%0d%0a
gga00480	Glutathione metabolism	Metabolism	Metabolism of other amino acids	1	0	1	41	0.218875	0.302256	ENSGALG00000006565	-	http://www.kegg.jp/kegg-bin/show_pathway?map=map00480&multi_query=K18592+%23FFFFFF,red%0d%0a
gga04370	VEGF signaling pathway	Environmental Information Processing	Signal transduction	1	0	1	47	0.246763	0.325279	ENSGALG00000033635(PTGS2)	-	http://www.kegg.jp/kegg-bin/show_pathway?map=map04370&multi_query=K11987+%23FFFFFF,red%0d%0a
gga03320	PPAR signaling pathway	Organismal Systems	Endocrine system	1	0	1	53	0.273694	0.345092	ENSGALG00000011986(FABP2)	-	http://www.kegg.jp/kegg-bin/show_pathway?map=map03320&multi_query=K08751+%23FFFFFF,red%0d%0a
gga00240	Pyrimidine metabolism	Metabolism	Nucleotide metabolism	0	1	1	56	0.28681	0.346562	-	ENSGALG00000037671	http://www.kegg.jp/kegg-bin/show_pathway?map=map00240&multi_query=K16330+%23FFFFFF,green%0d%0a
gga00230	Purine metabolism	Metabolism	Nucleotide metabolism	1	0	1	106	0.47466	0.540147	ENSGALG00000015141(GDA)	-	http://www.kegg.jp/kegg-bin/show_pathway?map=map00230&multi_query=K01487+%23FFFFFF,red%0d%0a
gga04068	FoxO signaling pathway	Environmental Information Processing	Signal transduction	1	0	1	109	0.48427	0.540147	ENSGALG00000013372(IL7R)	-	http://www.kegg.jp/kegg-bin/show_pathway?map=map04068&multi_query=K05072+%23FFFFFF,red%0d%0a
gga04080	Neuroactive ligand-receptor interaction	Environmental Information Processing	Signaling molecules and interaction	2	0	2	282	0.510413	0.548221	ENSGALG00000038995(GRIA4),ENSGALG00000006576(GRM3)	-	http://www.kegg.jp/kegg-bin/show_pathway?map=map04080&multi_query=K05200+%23FFFFFF,red%0d%0aK04606+%23FFFFFF,red%0d%0a
gga04020	Calcium signaling pathway	Environmental Information Processing	Signal transduction	0	1	1	193	0.694165	0.718957	-	ENSGALG00000008722(MCOLN2)	http://www.kegg.jp/kegg-bin/show_pathway?map=map04020&multi_query=K04993+%23FFFFFF,green%0d%0a
gga04010	MAPK signaling pathway	Environmental Information Processing	Signal transduction	1	0	1	217	0.737114	0.737114	ENSGALG00000029940(IL1B)	-	http://www.kegg.jp/kegg-bin/show_pathway?map=map04010&multi_query=K04519+%23FFFFFF,red%0d%0a
